# Supplementary material for: Six new species of terrestrial crabs (Crustacea, Decapoda, Potamidae) from Thailand
Source: Zookeys. 2026 Jul 3;1284:49–86. doi: 10.3897/zookeys.1284.182481 (PMC13354988; doi:10.3897/zookeys.1284.182481)
Supplement: XML Treatment for Thaiphusa reginamimus [file zookeys.1284.182481-treatment1.xml]

<!DOCTYPE tp:taxon-treatment
  PUBLIC "-//TaxonX//DTD Taxonomic Treatment Publishing DTD v0 20100105//EN" "tax-treatment-NSO.dtd">
<tp:taxon-treatment xmlns:tp="http://www.plazi.org/taxpub"><tp:treatment-meta><kwd-group><label>Taxon classification</label><kwd>
              <named-content content-type="kingdom">Animalia</named-content>
            </kwd><kwd>
              <named-content content-type="order">Decapoda</named-content>
            </kwd><kwd>
              <named-content content-type="family">Potamidae</named-content>
            </kwd></kwd-group><mixed-citation publication-type="journal"><person-group><name><surname>Tan</surname><given-names>Zhi Wan</given-names></name><name><surname>Naiyanetr</surname><given-names>Phaibul</given-names></name><name><surname>Yeo</surname><given-names>Darren C. J.</given-names></name></person-group><article-title>Six new species of terrestrial crabs (<tp:taxon-name><tp:taxon-name-part taxon-name-part-type="subphylum" reg="Crustacea">Crustacea</tp:taxon-name-part></tp:taxon-name>, <tp:taxon-name><tp:taxon-name-part taxon-name-part-type="order" reg="Decapoda">Decapoda</tp:taxon-name-part></tp:taxon-name>, <tp:taxon-name><tp:taxon-name-part taxon-name-part-type="family" reg="Potamidae">Potamidae</tp:taxon-name-part></tp:taxon-name>) from Thailand</article-title><source>Zookeys</source><day>03</day><month>07</month><year>2026</year><volume>1284</volume><fpage>49</fpage><lpage>86</lpage><pub-id pub-id-type="doi">10.3897/zookeys.1284.182481</pub-id></mixed-citation></tp:treatment-meta><tp:nomenclature><tp:taxon-name><object-id xmlns:xlink="http://www.w3.org/1999/xlink" content-type="arpha" xlink:type="simple">B31A9CD6-AC4D-5F6C-B4FF-1D7B94084C12</object-id>
                		<tp:taxon-name-part taxon-name-part-type="genus" reg="Thaiphusa">Thaiphusa</tp:taxon-name-part> <tp:taxon-name-part taxon-name-part-type="species" reg="reginamimus">reginamimus</tp:taxon-name-part>
                	
                		<object-id xmlns:xlink="http://www.w3.org/1999/xlink" content-type="zoobank" xlink:type="simple">https://zoobank.org/198F0200-BA1A-460B-85F8-AC198CDE42A4</object-id>
                	</tp:taxon-name><tp:taxon-status xmlns:xlink="http://www.w3.org/1999/xlink" xlink:type="simple">sp. nov.</tp:taxon-status><xref ref-type="fig" rid="F1">Figs 1</xref><xref ref-type="fig" rid="F2">, 2</xref><xref ref-type="fig" rid="F3">, 3, 5A, C, 6</xref></tp:nomenclature><tp:treatment-sec sec-type="Type material"><title>Type material.</title><p><bold><italic>Holotype</italic></bold>. Thailand • male (42.0 × 29.5 mm); aquarium material purchased in Singapore by S.H. Tan on 24 Sep. 1996, originally collected in Kanchanaburi Province, Maenam Noi, near Ban Huai; Kittipong Jarutanin leg.; 1996; ZRC 2002.0109. <bold><italic>Paratypes</italic></bold>. Thailand • 3 males (41.3 × 28.9, 41.0 × 29.2, 41.0 × 28.8 mm); 5 females (46.4 × 32.3–40.9 × 28.3 mm); same collection data as for holotype; ZRC 2002.0110.</p></tp:treatment-sec><tp:treatment-sec sec-type="Non-type specimens"><title>Non-type specimens.</title><p>Thailand • 1 male (38.0 × 26.6 mm); 1 female (45.8 × 31.3 mm); aquarium material purchased in Singapore by S.H. Tan on Oct. 1996; ZRC 1997.656 • 1 male (37.4 × 26.4 mm); Kanchanaburi Province, Thong Pha Phum District; Sunchai Makchai leg.; 2013; THNHM-IV-13089 • 1 female (39.0 × 28.0 mm); same collection data as for previous; THNHM-IV-13090 • 1 female (38.7 × 27.9 mm); same collection data as for previous; THNHM-IV-13091 • 1 female (34.1 × 24.2 mm); same collection data as for previous; THNHM-IV-13092.</p></tp:treatment-sec><tp:treatment-sec sec-type="Diagnosis"><title>Diagnosis.</title><p>Carapace (Fig. <xref ref-type="fig" rid="F1">1A, B</xref>) transversely ovate, distinctly wider than long, high; dorsal surface (Fig. <xref ref-type="fig" rid="F1">1C</xref>) strongly convex longitudinally, distinctly inflated transversely, glabrous, smooth. Epigastric, postorbital cristae (Fig. <xref ref-type="fig" rid="F1">1A, B</xref>) smooth, confluent; external orbital tooth outer margin distinctly longer than inner margin; epibranchial tooth low, blunt, confluent with postorbital cristae; anterolateral margin rounded, indistinct; epistome posterior margin (Fig. <xref ref-type="fig" rid="F1">1D</xref>) median tooth relatively broadly triangular, outer parts gently concave. Third maxilliped (Fig. <xref ref-type="fig" rid="F3">3A</xref>) exopod flagellum subequal to half of merus width. Ambulatory dactyli (Fig. <xref ref-type="fig" rid="F1">1A</xref>) elongated, slender. Male thoracic sternite 3/4 groove demarcating suture prominent (Fig. <xref ref-type="fig" rid="F2">2B–D</xref>). Male pleon (Fig. <xref ref-type="fig" rid="F2">2B, C</xref>) narrowly triangular; pleonal somite 6 transversely rectangular, much wider than long, lateral margins convex. G1 terminal article (Fig. <xref ref-type="fig" rid="F3">3B–E</xref>) sinuous, relatively long, 0.52 × length of subterminal article, tip truncate, with low, broad dorsal flap, with broad, gently convex apex; subterminal article gradually narrowing from broad proximal part into slender, neck-like distal part, without forming shelf on outer margin, with distal part 0.49 × length of proximal part.</p><fig id="F1" position="float" orientation="portrait"><object-id xmlns:xlink="http://www.w3.org/1999/xlink" content-type="doi" xlink:type="simple">10.3897/zookeys.1284.182481.figure1</object-id><object-id xmlns:xlink="http://www.w3.org/1999/xlink" content-type="arpha" xlink:type="simple">F541AC1E-ACC8-572F-A3D6-A9E13A583911</object-id><label>Figure 1.</label><caption><p><italic><tp:taxon-name><tp:taxon-name-part taxon-name-part-type="genus" reg="Thaiphusa">Thaiphusa</tp:taxon-name-part> <tp:taxon-name-part taxon-name-part-type="species" reg="reginamimus">reginamimus</tp:taxon-name-part></tp:taxon-name></italic> sp. nov., male, holotype (42.0 × 29.5 mm) (ZRC 2002.0109). <bold>A</bold>. Overall dorsal view; <bold>B</bold>. Cephalothorax (dorsal view); <bold>C</bold>. Cephalothorax (frontal view); <bold>D</bold>. Antennular fossa and epistome; <bold>E</bold>. Major chela; <bold>F</bold>. Minor chela.</p></caption><graphic xmlns:xlink="http://www.w3.org/1999/xlink" xlink:href="zookeys-1284-049_article-182481__-g001.jpg" id="oo_1705949.jpg" position="float" orientation="portrait" xlink:type="simple"><uri content-type="original_file" xlink:type="simple">https://binary.pensoft.net/fig/1705949</uri></graphic></fig><fig id="F2" position="float" orientation="portrait"><object-id xmlns:xlink="http://www.w3.org/1999/xlink" content-type="doi" xlink:type="simple">10.3897/zookeys.1284.182481.figure2</object-id><object-id xmlns:xlink="http://www.w3.org/1999/xlink" content-type="arpha" xlink:type="simple">4926B816-1326-548A-A6B4-82BDA2BD1E54</object-id><label>Figure 2.</label><caption><p><italic><tp:taxon-name><tp:taxon-name-part taxon-name-part-type="genus" reg="Thaiphusa">Thaiphusa</tp:taxon-name-part> <tp:taxon-name-part taxon-name-part-type="species" reg="reginamimus">reginamimus</tp:taxon-name-part></tp:taxon-name></italic> sp. nov., male, holotype (42.0 × 29.5 mm) (ZRC 2002.0109). <bold>A</bold>. Anterior thoracic sternites; <bold>B</bold>. Pleon somites 1–5; <bold>C</bold>. Posterior thoracic sternites, pleonal somites 4–6, and telson; <bold>D</bold>. Sternopleonal cavity.</p></caption><graphic xmlns:xlink="http://www.w3.org/1999/xlink" xlink:href="zookeys-1284-049_article-182481__-g002.jpg" id="oo_1705950.jpg" position="float" orientation="portrait" xlink:type="simple"><uri content-type="original_file" xlink:type="simple">https://binary.pensoft.net/fig/1705950</uri></graphic></fig><fig id="F3" position="float" orientation="portrait"><object-id xmlns:xlink="http://www.w3.org/1999/xlink" content-type="doi" xlink:type="simple">10.3897/zookeys.1284.182481.figure3</object-id><object-id xmlns:xlink="http://www.w3.org/1999/xlink" content-type="arpha" xlink:type="simple">B331D1BC-9816-5101-9E5E-187BBA1560A7</object-id><label>Figure 3.</label><caption><p><italic><tp:taxon-name><tp:taxon-name-part taxon-name-part-type="genus" reg="Thaiphusa">Thaiphusa</tp:taxon-name-part> <tp:taxon-name-part taxon-name-part-type="species" reg="reginamimus">reginamimus</tp:taxon-name-part></tp:taxon-name></italic> sp. nov., male, holotype (42.0 × 29.5 mm) (ZRC 2002.0109). <bold>A</bold>. Left third maxilliped; <bold>B</bold>. Right G1 (dorsal view); <bold>C</bold>. Right G1 (ventral view); <bold>D</bold>. Terminal article of right G1 (dorsal view); <bold>E</bold>. Terminal article of right G1 (ventral view); <bold>F</bold>. Right G2. Scale bars: 2 mm.</p></caption><graphic xmlns:xlink="http://www.w3.org/1999/xlink" xlink:href="zookeys-1284-049_article-182481__-g003.jpg" id="oo_1705951.jpg" position="float" orientation="portrait" xlink:type="simple"><uri content-type="original_file" xlink:type="simple">https://binary.pensoft.net/fig/1705951</uri></graphic></fig></tp:treatment-sec><tp:treatment-sec sec-type="Etymology"><title>Etymology.</title><p>The species name is derived from the combination of <italic>Regina</italic> and <italic>mimus</italic>, queen and mimic in Latin, respectively, due to the similarity in morphology and colouration to <italic><tp:taxon-name><tp:taxon-name-part taxon-name-part-type="genus" reg="Thaiphusa">Thaiphusa</tp:taxon-name-part> <tp:taxon-name-part taxon-name-part-type="species" reg="sirikit">sirikit</tp:taxon-name-part></tp:taxon-name></italic>, which was named in honour of the late Queen and Queen Mother of Thailand. Name used as a noun in apposition.</p></tp:treatment-sec><tp:treatment-sec sec-type="Remarks"><title>Remarks.</title><p><italic><tp:taxon-name><tp:taxon-name-part taxon-name-part-type="genus" reg="Thaiphusa">Thaiphusa</tp:taxon-name-part> <tp:taxon-name-part taxon-name-part-type="species" reg="reginamimus">reginamimus</tp:taxon-name-part></tp:taxon-name></italic> sp. nov., is closest in external morphology to <italic><tp:taxon-name><tp:taxon-name-part taxon-name-part-type="genus" reg="Thaiphusa">T.</tp:taxon-name-part> <tp:taxon-name-part taxon-name-part-type="species" reg="sirikit">sirikit</tp:taxon-name-part></tp:taxon-name></italic>, which also occurs in Sai Yok and Thong Pha Phum districts, Kanchanaburi Province. In addition, its striking purple and white dorsal carapace colours also closely resemble those of <italic><tp:taxon-name><tp:taxon-name-part taxon-name-part-type="genus" reg="Thaiphusa">T.</tp:taxon-name-part> <tp:taxon-name-part taxon-name-part-type="species" reg="sirikit">sirikit</tp:taxon-name-part></tp:taxon-name></italic>. <italic><tp:taxon-name><tp:taxon-name-part taxon-name-part-type="genus" reg="Thaiphusa">Thaiphusa</tp:taxon-name-part> <tp:taxon-name-part taxon-name-part-type="species" reg="reginamimus">reginamimus</tp:taxon-name-part></tp:taxon-name></italic> sp. nov., however, is distinguishable from <italic><tp:taxon-name><tp:taxon-name-part taxon-name-part-type="genus" reg="Thaiphusa">T.</tp:taxon-name-part> <tp:taxon-name-part taxon-name-part-type="species" reg="sirikit">sirikit</tp:taxon-name-part></tp:taxon-name></italic> by the following morphological characters: male thoracic sternite 3/4 groove demarcating suture prominent (Fig. <xref ref-type="fig" rid="F2">2A, C</xref>) (vs male thoracic sternite 3/4 groove demarcating suture not distinct, Fig. <xref ref-type="fig" rid="F4">4E</xref>; cf. <xref ref-type="bibr" rid="B17">Ng and Naiyanetr 1993</xref>: fig. 22C); G1 terminal article proportionally shorter, ~ 0.5 × length of subterminal article (Figs <xref ref-type="fig" rid="F3">3B</xref>, <xref ref-type="fig" rid="F3">3C</xref>, <xref ref-type="fig" rid="F5">5A</xref>, <xref ref-type="fig" rid="F5">5C</xref>) (vs G1 terminal article proportionally longer, ~ 0.6 × length of subterminal article, Fig. <xref ref-type="fig" rid="F5">5B, D</xref>; cf. <xref ref-type="bibr" rid="B17">Ng and Naiyanetr 1993</xref>: fig. 56B, C); G1 terminal article dorsal flap relatively higher and more strongly convex, appearing relatively shorter longitudinally (Figs <xref ref-type="fig" rid="F3">3D</xref>, <xref ref-type="fig" rid="F3">3E</xref>, <xref ref-type="fig" rid="F5">5A</xref>, <xref ref-type="fig" rid="F5">5C</xref>) (vs G1 terminal article dorsal flap lower and more gently convex, appearing relatively longer longitudinally, Fig. <xref ref-type="fig" rid="F5">5B, D</xref>; cf. <xref ref-type="bibr" rid="B17">Ng and Naiyanetr 1993</xref>: fig. 56D, E); and G1 subterminal article with narrowed, neck-like distal part subequal to or shorter than expanded proximal part (Figs <xref ref-type="fig" rid="F3">3B</xref>, <xref ref-type="fig" rid="F3">3C</xref>, <xref ref-type="fig" rid="F5">5A</xref>, <xref ref-type="fig" rid="F5">5C</xref>) (vs G1 subterminal article with narrowed, neck-like distal part longer than expanded proximal part, Fig. <xref ref-type="fig" rid="F5">5B, D</xref>; cf. <xref ref-type="bibr" rid="B17">Ng and Naiyanetr 1993</xref>: fig. 56B–E). In addition, the live colouration of <italic><tp:taxon-name><tp:taxon-name-part taxon-name-part-type="genus" reg="Thaiphusa">T.</tp:taxon-name-part> <tp:taxon-name-part taxon-name-part-type="species" reg="reginamimus">reginamimus</tp:taxon-name-part></tp:taxon-name></italic> sp. nov., varies and differs slightly from <italic><tp:taxon-name><tp:taxon-name-part taxon-name-part-type="genus" reg="Thaiphusa">T.</tp:taxon-name-part> <tp:taxon-name-part taxon-name-part-type="species" reg="sirikit">sirikit</tp:taxon-name-part></tp:taxon-name></italic> in that the carapace can exhibit a comparatively smaller, less defined dark patch, with the ambulatory legs that are paler in colouration, ranging from light orange to pale yellow (Fig. <xref ref-type="fig" rid="F6">6A–D</xref>) (vs a carapace that has very strongly defined black and ivory coloured regions, with brightly coloured, ambulatory legs, usually red, sometimes orange in colour; Fig. <xref ref-type="fig" rid="F6">6E</xref>; cf. <xref ref-type="bibr" rid="B12">Naiyanetr 1992</xref>: pl. 1).</p><fig id="F4" position="float" orientation="portrait"><object-id xmlns:xlink="http://www.w3.org/1999/xlink" content-type="doi" xlink:type="simple">10.3897/zookeys.1284.182481.figure4</object-id><object-id xmlns:xlink="http://www.w3.org/1999/xlink" content-type="arpha" xlink:type="simple">D5A26AA1-C5A4-5837-8786-342860A25F8F</object-id><label>Figure 4.</label><caption><p><italic><tp:taxon-name><tp:taxon-name-part taxon-name-part-type="genus" reg="Thaiphusa">Thaiphusa</tp:taxon-name-part> <tp:taxon-name-part taxon-name-part-type="species" reg="sirikit">sirikit</tp:taxon-name-part></tp:taxon-name></italic> (Naiyanetr, 1992), male, paratype (46.7 × 32.2 mm) (ZRC 1991.1880). <bold>A</bold>. Overall dorsal view; <bold>B</bold>. Cephalothorax (dorsal view); <bold>C</bold>. Cephalothorax (frontal view); <bold>D</bold>. Antennular fossa and epistome; <bold>E</bold>. Ventral view.</p></caption><graphic xmlns:xlink="http://www.w3.org/1999/xlink" xlink:href="zookeys-1284-049_article-182481__-g004.jpg" id="oo_1705952.jpg" position="float" orientation="portrait" xlink:type="simple"><uri content-type="original_file" xlink:type="simple">https://binary.pensoft.net/fig/1705952</uri></graphic></fig><fig id="F5" position="float" orientation="portrait"><object-id xmlns:xlink="http://www.w3.org/1999/xlink" content-type="doi" xlink:type="simple">10.3897/zookeys.1284.182481.figure5</object-id><object-id xmlns:xlink="http://www.w3.org/1999/xlink" content-type="arpha" xlink:type="simple">5376C476-6CC1-5CD9-89AC-716F61978420</object-id><label>Figure 5.</label><caption><p>G1s. <bold>A, C</bold>. <italic><tp:taxon-name><tp:taxon-name-part taxon-name-part-type="genus" reg="Thaiphusa">Thaiphusa</tp:taxon-name-part> <tp:taxon-name-part taxon-name-part-type="species" reg="reginamimus">reginamimus</tp:taxon-name-part></tp:taxon-name></italic> sp. nov., male, holotype (42.0 × 29.5 mm) (ZRC 2002.0109); <bold>B, D</bold>. <italic><tp:taxon-name><tp:taxon-name-part taxon-name-part-type="genus" reg="Thaiphusa">Thaiphusa</tp:taxon-name-part> <tp:taxon-name-part taxon-name-part-type="species" reg="sirikit">sirikit</tp:taxon-name-part></tp:taxon-name></italic> (Naiyanetr, 1992), male, paratype (46.7 × 32.2 mm) (ZRC 1991.1880). <bold>A, B</bold>. Ventral view; <bold>C, D</bold>. Dorsal view. Scale bars: 2 mm.</p></caption><graphic xmlns:xlink="http://www.w3.org/1999/xlink" xlink:href="zookeys-1284-049_article-182481__-g005.jpg" id="oo_1705953.jpg" position="float" orientation="portrait" xlink:type="simple"><uri content-type="original_file" xlink:type="simple">https://binary.pensoft.net/fig/1705953</uri></graphic></fig><fig id="F6" position="float" orientation="portrait"><object-id xmlns:xlink="http://www.w3.org/1999/xlink" content-type="doi" xlink:type="simple">10.3897/zookeys.1284.182481.figure6</object-id><object-id xmlns:xlink="http://www.w3.org/1999/xlink" content-type="arpha" xlink:type="simple">BED1F114-721A-5020-B9A0-ED1C6003B1AD</object-id><label>Figure 6.</label><caption><p>Live colouration. <bold>A–D</bold>. <italic><tp:taxon-name><tp:taxon-name-part taxon-name-part-type="genus" reg="Thaiphusa">Thaiphusa</tp:taxon-name-part> <tp:taxon-name-part taxon-name-part-type="species" reg="reginamimus">reginamimus</tp:taxon-name-part></tp:taxon-name></italic> sp. nov.; <bold>E</bold>. <italic><tp:taxon-name><tp:taxon-name-part taxon-name-part-type="genus" reg="Thaiphusa">Thaiphusa</tp:taxon-name-part> <tp:taxon-name-part taxon-name-part-type="species" reg="sirikit">sirikit</tp:taxon-name-part></tp:taxon-name></italic> (Naiyanetr, 1992) (reproduced from <xref ref-type="bibr" rid="B12">Naiyanetr 1992</xref>).</p></caption><graphic xmlns:xlink="http://www.w3.org/1999/xlink" xlink:href="zookeys-1284-049_article-182481__-g006.jpg" id="oo_1705954.jpg" position="float" orientation="portrait" xlink:type="simple"><uri content-type="original_file" xlink:type="simple">https://binary.pensoft.net/fig/1705954</uri></graphic></fig></tp:treatment-sec><tp:treatment-sec sec-type="Distribution"><title>Distribution.</title><p>Sai Yok and Thong Pha Phum districts, Kanchanaburi province, western Thailand.</p></tp:treatment-sec><tp:treatment-sec sec-type="Comparative material"><title>Comparative material.</title><p><italic><tp:taxon-name><tp:taxon-name-part taxon-name-part-type="genus" reg="Thaiphusa">Thaiphusa</tp:taxon-name-part> <tp:taxon-name-part taxon-name-part-type="species" reg="sirikit">sirikit</tp:taxon-name-part></tp:taxon-name></italic> (Naiyanetr, 1992) <bold><italic>paratype</italic></bold>. Thailand • male (46.7 × 32.2 mm); Kanchanaburi Province, Sai Yok District, Ban Nam Chon; P. Naiyanetr leg.; Nov. 1987; ZRC 1991.1880.</p></tp:treatment-sec><ref-list><ref id="B17"><mixed-citation xmlns:xlink="http://www.w3.org/1999/xlink" xlink:type="simple">Ng PKL, Naiyanetr P (1993) New and recently described freshwater crabs (<tp:taxon-name><tp:taxon-name-part taxon-name-part-type="subphylum">Crustacea</tp:taxon-name-part></tp:taxon-name>: <tp:taxon-name><tp:taxon-name-part taxon-name-part-type="order">Decapoda</tp:taxon-name-part></tp:taxon-name>: <tp:taxon-name><tp:taxon-name-part taxon-name-part-type="infraorder">Brachyura</tp:taxon-name-part></tp:taxon-name>: <tp:taxon-name><tp:taxon-name-part taxon-name-part-type="family">Potamidae</tp:taxon-name-part></tp:taxon-name>, <tp:taxon-name><tp:taxon-name-part taxon-name-part-type="family">Gecarcinucidae</tp:taxon-name-part></tp:taxon-name> and <tp:taxon-name><tp:taxon-name-part taxon-name-part-type="family">Parathelphusidae</tp:taxon-name-part></tp:taxon-name>) from Thailand. Zoologische Verhandelingen 284: 1–117 [figs 1–68].</mixed-citation></ref><ref id="B12"><mixed-citation xmlns:xlink="http://www.w3.org/1999/xlink" xlink:type="simple">Naiyanetr P (1992) <italic><tp:taxon-name><tp:taxon-name-part taxon-name-part-type="genus">Demanietta</tp:taxon-name-part> <tp:taxon-name-part taxon-name-part-type="species">sirikit</tp:taxon-name-part></tp:taxon-name></italic> n. sp., a new freshwater crab from Thailand (<tp:taxon-name><tp:taxon-name-part taxon-name-part-type="order">Decapoda</tp:taxon-name-part></tp:taxon-name>, <tp:taxon-name><tp:taxon-name-part taxon-name-part-type="infraorder">Brachyura</tp:taxon-name-part></tp:taxon-name>, <tp:taxon-name><tp:taxon-name-part taxon-name-part-type="family">Potamidae</tp:taxon-name-part></tp:taxon-name>). Crustaceana 62(2): 113–120 [pl 1]. <ext-link xlink:href="10.1163/156854092X00668" ext-link-type="doi" xlink:type="simple">https://doi.org/10.1163/156854092X00668</ext-link></mixed-citation></ref></ref-list></tp:taxon-treatment>
