# Supplementary material for: Six new species of terrestrial crabs (Crustacea, Decapoda, Potamidae) from Thailand
Source: Zookeys. 2026 Jul 3;1284:49–86. doi: 10.3897/zookeys.1284.182481 (PMC13354988; doi:10.3897/zookeys.1284.182481)
Supplement: XML Treatment for Thaiphusa mongkol [file zookeys.1284.182481-treatment2.xml]

<!DOCTYPE tp:taxon-treatment
  PUBLIC "-//TaxonX//DTD Taxonomic Treatment Publishing DTD v0 20100105//EN" "tax-treatment-NSO.dtd">
<tp:taxon-treatment xmlns:tp="http://www.plazi.org/taxpub"><tp:treatment-meta><kwd-group><label>Taxon classification</label><kwd>
              <named-content content-type="kingdom">Animalia</named-content>
            </kwd><kwd>
              <named-content content-type="order">Decapoda</named-content>
            </kwd><kwd>
              <named-content content-type="family">Potamidae</named-content>
            </kwd></kwd-group><mixed-citation publication-type="journal"><person-group><name><surname>Tan</surname><given-names>Zhi Wan</given-names></name><name><surname>Naiyanetr</surname><given-names>Phaibul</given-names></name><name><surname>Yeo</surname><given-names>Darren C. J.</given-names></name></person-group><article-title>Six new species of terrestrial crabs (<tp:taxon-name><tp:taxon-name-part taxon-name-part-type="subphylum" reg="Crustacea">Crustacea</tp:taxon-name-part></tp:taxon-name>, <tp:taxon-name><tp:taxon-name-part taxon-name-part-type="order" reg="Decapoda">Decapoda</tp:taxon-name-part></tp:taxon-name>, <tp:taxon-name><tp:taxon-name-part taxon-name-part-type="family" reg="Potamidae">Potamidae</tp:taxon-name-part></tp:taxon-name>) from Thailand</article-title><source>Zookeys</source><day>03</day><month>07</month><year>2026</year><volume>1284</volume><fpage>49</fpage><lpage>86</lpage><pub-id pub-id-type="doi">10.3897/zookeys.1284.182481</pub-id></mixed-citation></tp:treatment-meta><tp:nomenclature><tp:taxon-name><object-id xmlns:xlink="http://www.w3.org/1999/xlink" content-type="arpha" xlink:type="simple">BF0E9F26-C630-5939-8E7E-4B1637104CD9</object-id>
                		<tp:taxon-name-part taxon-name-part-type="genus" reg="Thaiphusa">Thaiphusa</tp:taxon-name-part> <tp:taxon-name-part taxon-name-part-type="species" reg="mongkol">mongkol</tp:taxon-name-part>
                	
                		<object-id xmlns:xlink="http://www.w3.org/1999/xlink" content-type="zoobank" xlink:type="simple">https://zoobank.org/2D5E5523-E212-4A35-A8E0-420A8222E50A</object-id>
                	</tp:taxon-name><tp:taxon-status xmlns:xlink="http://www.w3.org/1999/xlink" xlink:type="simple">sp. nov.</tp:taxon-status><xref ref-type="fig" rid="F7">Figs 7</xref><xref ref-type="fig" rid="F8">, 8</xref><xref ref-type="fig" rid="F9">, 9</xref><xref ref-type="fig" rid="F10">, 10</xref></tp:nomenclature><tp:treatment-sec sec-type="Type material"><title>Type material.</title><p><bold><italic>Holotype</italic></bold>. Thailand • male (38.3 × 29.3 mm); Kanchanaburi Province, Thong Pha Phum District, Ban Pu Tae; Mongkol Wongkalasin leg.; 12 Aug. 1999; ZRC 2024.0331. <bold><italic>Paratypes</italic></bold>. Thailand • 2 males (larger male 36.5 × 28.5 mm); same collection data as for holotype; ZRC 2024.0332 • 8 males (42.3 × 31.9, 41.7 × 32.0, 39.3 × 30.2, 37.4 × 28.9, 35.8 × 27.5, 35.5 × 28.0, 33.7 × 26.2, 33.7 × 26.2 mm); 3 females (40.8 × 31.9, 37.2 × 29.4, 34.2 × 26.6 mm); Kanchanaburi Province, Thong Pha Phum District, swamp forest, Weeyawat Jaitrong leg.; 30 May 2019; THNHM-IV-20172 • 1 male (36.8 × 28.5 mm); Kanchanaburi Province, Thong Pha Phum District; Sunchai Makchai leg.; 6 Nov. 2018; THNHM-IV-20173.</p></tp:treatment-sec><tp:treatment-sec sec-type="Diagnosis"><title>Diagnosis.</title><p>Carapace (Fig. <xref ref-type="fig" rid="F7">7A, B</xref>) transversely ovate, distinctly wider than long, high; dorsal surface (Fig. <xref ref-type="fig" rid="F7">7C</xref>) strongly convex, inflated transversely, longitudinally, glabrous, smooth. Epigastric, postorbital cristae (Fig. <xref ref-type="fig" rid="F7">7A, B</xref>) smooth, confluent; external orbital tooth outer margin concave, longer than inner margin; epibranchial tooth low, blunt, confluent with postorbital cristae; anterolateral margin rounded, subcristate; epistome posterior margin (Fig. <xref ref-type="fig" rid="F7">7D</xref>) median tooth relatively broadly triangular, outer parts gently concave. Third maxilliped (Fig. <xref ref-type="fig" rid="F9">9A</xref>) exopod flagellum half of merus width. Ambulatory dactyli (Fig. <xref ref-type="fig" rid="F7">7A</xref>) elongated, slender. Male pleon (Fig. <xref ref-type="fig" rid="F8">8B, C</xref>) narrowly triangular; pleonal somite 6 transversely rectangular, much wider than long, lateral margins sinuous. G1 terminal article (Fig. <xref ref-type="fig" rid="F9">9B–E</xref>) strongly bent outwards, relatively long, ~ 0.5 × length of subterminal article, tip tapered, with well-produced, broad dorsal flap for most part of terminal article, with broad gently convex apex at proximal third; subterminal article gradually narrowing from broad proximal part into slender, neck-like distal part, without cleft on outer margin, with distal part ~ 0.3 × length of proximal part.</p><fig id="F7" position="float" orientation="portrait"><object-id xmlns:xlink="http://www.w3.org/1999/xlink" content-type="doi" xlink:type="simple">10.3897/zookeys.1284.182481.figure7</object-id><object-id xmlns:xlink="http://www.w3.org/1999/xlink" content-type="arpha" xlink:type="simple">F4F27D53-BAB1-51F6-AB9E-B66001B74DD8</object-id><label>Figure 7.</label><caption><p><italic><tp:taxon-name><tp:taxon-name-part taxon-name-part-type="genus" reg="Thaiphusa">Thaiphusa</tp:taxon-name-part> <tp:taxon-name-part taxon-name-part-type="species" reg="mongkol">mongkol</tp:taxon-name-part></tp:taxon-name></italic> sp. nov., male, holotype (38.3 × 29.3 mm) (ZRC 2024.0331). <bold>A</bold>. Overall dorsal view; <bold>B</bold>. Cephalothorax (dorsal view); <bold>C</bold>. Cephalothorax (frontal view); <bold>D</bold>. Antennular fossa and epistome; <bold>E</bold>. Major chela; <bold>F</bold>. Minor chela.</p></caption><graphic xmlns:xlink="http://www.w3.org/1999/xlink" xlink:href="zookeys-1284-049_article-182481__-g007.jpg" id="oo_1705955.jpg" position="float" orientation="portrait" xlink:type="simple"><uri content-type="original_file" xlink:type="simple">https://binary.pensoft.net/fig/1705955</uri></graphic></fig><fig id="F8" position="float" orientation="portrait"><object-id xmlns:xlink="http://www.w3.org/1999/xlink" content-type="doi" xlink:type="simple">10.3897/zookeys.1284.182481.figure8</object-id><object-id xmlns:xlink="http://www.w3.org/1999/xlink" content-type="arpha" xlink:type="simple">BCAD6F83-43BC-58EE-A6FE-20F5BF32721A</object-id><label>Figure 8.</label><caption><p><italic><tp:taxon-name><tp:taxon-name-part taxon-name-part-type="genus" reg="Thaiphusa">Thaiphusa</tp:taxon-name-part> <tp:taxon-name-part taxon-name-part-type="species" reg="mongkol">mongkol</tp:taxon-name-part></tp:taxon-name></italic> sp. nov., male, holotype (38.3 × 29.3 mm) (ZRC 2024.0331). <bold>A</bold>. Anterior thoracic sternites; <bold>B</bold>. Pleon somites 1–5; <bold>C</bold>. Posterior thoracic sternites, pleonal somites 4–6; <bold>D</bold>. Sternopleonal cavity, with left gonopods in situ.</p></caption><graphic xmlns:xlink="http://www.w3.org/1999/xlink" xlink:href="zookeys-1284-049_article-182481__-g008.jpg" id="oo_1705956.jpg" position="float" orientation="portrait" xlink:type="simple"><uri content-type="original_file" xlink:type="simple">https://binary.pensoft.net/fig/1705956</uri></graphic></fig><fig id="F9" position="float" orientation="portrait"><object-id xmlns:xlink="http://www.w3.org/1999/xlink" content-type="doi" xlink:type="simple">10.3897/zookeys.1284.182481.figure9</object-id><object-id xmlns:xlink="http://www.w3.org/1999/xlink" content-type="arpha" xlink:type="simple">CEEA0FEF-F3DD-5A5A-B549-E2059A2AB719</object-id><label>Figure 9.</label><caption><p><italic><tp:taxon-name><tp:taxon-name-part taxon-name-part-type="genus" reg="Thaiphusa">Thaiphusa</tp:taxon-name-part> <tp:taxon-name-part taxon-name-part-type="species" reg="mongkol">mongkol</tp:taxon-name-part></tp:taxon-name></italic> sp. nov., male, holotype (38.3 × 29.3 mm) (ZRC 2024.0331). <bold>A</bold>. Left third maxilliped; <bold>B</bold>. Right G1 (dorsal view); <bold>C</bold>. Right G1 (ventral view); <bold>D</bold>. Terminal article of right G1 (dorsal view); <bold>E</bold>. Terminal article of right G1 (ventral view); <bold>F</bold>. Right G2. Scale bars: 2 mm.</p></caption><graphic xmlns:xlink="http://www.w3.org/1999/xlink" xlink:href="zookeys-1284-049_article-182481__-g009.jpg" id="oo_1705957.jpg" position="float" orientation="portrait" xlink:type="simple"><uri content-type="original_file" xlink:type="simple">https://binary.pensoft.net/fig/1705957</uri></graphic></fig></tp:treatment-sec><tp:treatment-sec sec-type="Etymology"><title>Etymology.</title><p>The species is named after the collector of the holotype, Mr. Mongkol Wongkalasin. Used as noun in apposition.</p></tp:treatment-sec><tp:treatment-sec sec-type="Remarks"><title>Remarks.</title><p><italic><tp:taxon-name><tp:taxon-name-part taxon-name-part-type="genus" reg="Thaiphusa">Thaiphusa</tp:taxon-name-part> <tp:taxon-name-part taxon-name-part-type="species" reg="mongkol">mongkol</tp:taxon-name-part></tp:taxon-name></italic> sp. nov., most closely resembles <italic><tp:taxon-name><tp:taxon-name-part taxon-name-part-type="genus" reg="Thaiphusa">T.</tp:taxon-name-part> <tp:taxon-name-part taxon-name-part-type="species" reg="chantaburiensis">chantaburiensis</tp:taxon-name-part></tp:taxon-name></italic> in the G1 terminal article being distinctly bent outwards at the median part as opposed to the G1 terminal article being gently sinuous or almost straight in other <italic><tp:taxon-name><tp:taxon-name-part taxon-name-part-type="genus" reg="Thaiphusa">Thaiphusa</tp:taxon-name-part></tp:taxon-name></italic> species. <italic><tp:taxon-name><tp:taxon-name-part taxon-name-part-type="genus" reg="Thaiphusa">Thaiphusa</tp:taxon-name-part> <tp:taxon-name-part taxon-name-part-type="species" reg="mongkol">mongkol</tp:taxon-name-part></tp:taxon-name></italic> sp. nov., however, can still be distinguished from <italic><tp:taxon-name><tp:taxon-name-part taxon-name-part-type="genus" reg="Thaiphusa">T.</tp:taxon-name-part> <tp:taxon-name-part taxon-name-part-type="species" reg="chantaburiensis">chantaburiensis</tp:taxon-name-part></tp:taxon-name></italic> by the G1 terminal article that is more strongly bent outwards almost to an angle of 90° (Fig. <xref ref-type="fig" rid="F9">9B–E</xref>), as compared to the G1 terminal article that is less strongly bent outwards, to only ~ 70° (cf. <xref ref-type="bibr" rid="B1">Chuensri 1973</xref>: fig. 6; <xref ref-type="bibr" rid="B17">Ng and Naiyanetr 1993</xref>: figs 18, 19). In addition, the proximal part of the G1 terminal article of <italic><tp:taxon-name><tp:taxon-name-part taxon-name-part-type="genus" reg="Thaiphusa">T.</tp:taxon-name-part> <tp:taxon-name-part taxon-name-part-type="species" reg="mongkol">mongkol</tp:taxon-name-part></tp:taxon-name></italic> sp. nov., is without a lobed-shape bulge, and the dorsal flap is long, broad, with a gently convex apex in the proximal third (Fig. <xref ref-type="fig" rid="F9">9D, E</xref>). This contrasts with that of <italic><tp:taxon-name><tp:taxon-name-part taxon-name-part-type="genus" reg="Thaiphusa">T.</tp:taxon-name-part> <tp:taxon-name-part taxon-name-part-type="species" reg="chantaburiensis">chantaburiensis</tp:taxon-name-part></tp:taxon-name></italic>, which possesses a lobed-shaped bulge at the proximal part and a dorsal flap with a bluntly angular apex in the proximal third (cf. <xref ref-type="bibr" rid="B1">Chuensri 1973</xref>: fig. 6; <xref ref-type="bibr" rid="B17">Ng and Naiyanetr 1993</xref>: figs 18, 19). Moreover, <italic><tp:taxon-name><tp:taxon-name-part taxon-name-part-type="genus" reg="Thaiphusa">Thaiphusa</tp:taxon-name-part> <tp:taxon-name-part taxon-name-part-type="species" reg="mongkol">mongkol</tp:taxon-name-part></tp:taxon-name></italic> sp. nov., is currently known only from Thong Pha Phum district in Kanchanaburi Province, western Thailand, which is more than 400 km away from the locality of <italic><tp:taxon-name><tp:taxon-name-part taxon-name-part-type="genus" reg="Thaiphusa">T.</tp:taxon-name-part> <tp:taxon-name-part taxon-name-part-type="species" reg="chantaburiensis">chantaburiensis</tp:taxon-name-part></tp:taxon-name></italic>, in Chanthaburi Province, eastern Thailand.</p><p>In life, <italic><tp:taxon-name><tp:taxon-name-part taxon-name-part-type="genus" reg="Thaiphusa">Thaiphusa</tp:taxon-name-part> <tp:taxon-name-part taxon-name-part-type="species" reg="mongkol">mongkol</tp:taxon-name-part></tp:taxon-name></italic> sp. nov., ranges in colouration, with a carapace that sports a uniformly bright yellow-orange colour (Fig. <xref ref-type="fig" rid="F10">10</xref>). This colouration is immediately different from both <italic><tp:taxon-name><tp:taxon-name-part taxon-name-part-type="genus" reg="Thaiphusa">T.</tp:taxon-name-part> <tp:taxon-name-part taxon-name-part-type="species" reg="sirikit">sirikit</tp:taxon-name-part></tp:taxon-name></italic> and <italic><tp:taxon-name><tp:taxon-name-part taxon-name-part-type="genus" reg="Thaiphusa">T.</tp:taxon-name-part> <tp:taxon-name-part taxon-name-part-type="species" reg="reginamimus">reginamimus</tp:taxon-name-part></tp:taxon-name></italic> sp. nov., in the same area, which has a more distinctly patterned carapace, mainly ivory/cream in colour with a dark central patch (Fig. <xref ref-type="fig" rid="F6">6</xref>).</p><fig id="F10" position="float" orientation="portrait"><object-id xmlns:xlink="http://www.w3.org/1999/xlink" content-type="doi" xlink:type="simple">10.3897/zookeys.1284.182481.figure10</object-id><object-id xmlns:xlink="http://www.w3.org/1999/xlink" content-type="arpha" xlink:type="simple">E9A18346-9E48-5045-AAF4-682B79A9931A</object-id><label>Figure 10.</label><caption><p>Live colouration. <bold>A–C</bold>. <italic><tp:taxon-name><tp:taxon-name-part taxon-name-part-type="genus" reg="Thaiphusa">Thaiphusa</tp:taxon-name-part> <tp:taxon-name-part taxon-name-part-type="species" reg="mongkol">mongkol</tp:taxon-name-part></tp:taxon-name></italic> sp. nov. (photo credit Kamonchanok Wongissarakul, THNHM).</p></caption><graphic xmlns:xlink="http://www.w3.org/1999/xlink" xlink:href="zookeys-1284-049_article-182481__-g010.jpg" id="oo_1705958.jpg" position="float" orientation="portrait" xlink:type="simple"><uri content-type="original_file" xlink:type="simple">https://binary.pensoft.net/fig/1705958</uri></graphic></fig></tp:treatment-sec><tp:treatment-sec sec-type="Distribution"><title>Distribution.</title><p>Thong Pha Phum district, Kanchanaburi province, western Thailand.</p><sec sec-type="Thaipotamon Ng &amp; Naiyanetr, 1993" id="sec4"><title><italic><tp:taxon-name><tp:taxon-name-part taxon-name-part-type="genus" reg="Thaipotamon">Thaipotamon</tp:taxon-name-part></tp:taxon-name></italic> Ng &amp; Naiyanetr, 1993</title></sec></tp:treatment-sec><tp:treatment-sec><!--Section generated to contain objects referenced in tp:taxon-treatment.--><fig id="F6" position="float" orientation="portrait"><object-id xmlns:xlink="http://www.w3.org/1999/xlink" content-type="doi" xlink:type="simple">10.3897/zookeys.1284.182481.figure6</object-id><object-id xmlns:xlink="http://www.w3.org/1999/xlink" content-type="arpha" xlink:type="simple">BED1F114-721A-5020-B9A0-ED1C6003B1AD</object-id><label>Figure 6.</label><caption><p>Live colouration. <bold>A–D</bold>. <italic><tp:taxon-name><tp:taxon-name-part taxon-name-part-type="genus" reg="Thaiphusa">Thaiphusa</tp:taxon-name-part> <tp:taxon-name-part taxon-name-part-type="species" reg="reginamimus">reginamimus</tp:taxon-name-part></tp:taxon-name></italic> sp. nov.; <bold>E</bold>. <italic><tp:taxon-name><tp:taxon-name-part taxon-name-part-type="genus" reg="Thaiphusa">Thaiphusa</tp:taxon-name-part> <tp:taxon-name-part taxon-name-part-type="species" reg="sirikit">sirikit</tp:taxon-name-part></tp:taxon-name></italic> (Naiyanetr, 1992) (reproduced from <xref ref-type="bibr" rid="B12">Naiyanetr 1992</xref>).</p></caption><graphic xmlns:xlink="http://www.w3.org/1999/xlink" xlink:href="zookeys-1284-049_article-182481__-g006.jpg" id="oo_1705954.jpg" position="float" orientation="portrait" xlink:type="simple"><uri content-type="original_file" xlink:type="simple">https://binary.pensoft.net/fig/1705954</uri></graphic></fig></tp:treatment-sec><ref-list><ref id="B1"><mixed-citation xmlns:xlink="http://www.w3.org/1999/xlink" xlink:type="simple">Chuensri C (1973) Freshwater crabs of Thailand. College of Fisheries, Kasetsart University, 49 pp.</mixed-citation></ref><ref id="B17"><mixed-citation xmlns:xlink="http://www.w3.org/1999/xlink" xlink:type="simple">Ng PKL, Naiyanetr P (1993) New and recently described freshwater crabs (<tp:taxon-name><tp:taxon-name-part taxon-name-part-type="subphylum">Crustacea</tp:taxon-name-part></tp:taxon-name>: <tp:taxon-name><tp:taxon-name-part taxon-name-part-type="order">Decapoda</tp:taxon-name-part></tp:taxon-name>: <tp:taxon-name><tp:taxon-name-part taxon-name-part-type="infraorder">Brachyura</tp:taxon-name-part></tp:taxon-name>: <tp:taxon-name><tp:taxon-name-part taxon-name-part-type="family">Potamidae</tp:taxon-name-part></tp:taxon-name>, <tp:taxon-name><tp:taxon-name-part taxon-name-part-type="family">Gecarcinucidae</tp:taxon-name-part></tp:taxon-name> and <tp:taxon-name><tp:taxon-name-part taxon-name-part-type="family">Parathelphusidae</tp:taxon-name-part></tp:taxon-name>) from Thailand. Zoologische Verhandelingen 284: 1–117 [figs 1–68].</mixed-citation></ref><ref id="B12"><mixed-citation xmlns:xlink="http://www.w3.org/1999/xlink" xlink:type="simple">Naiyanetr P (1992) <italic><tp:taxon-name><tp:taxon-name-part taxon-name-part-type="genus">Demanietta</tp:taxon-name-part> <tp:taxon-name-part taxon-name-part-type="species">sirikit</tp:taxon-name-part></tp:taxon-name></italic> n. sp., a new freshwater crab from Thailand (<tp:taxon-name><tp:taxon-name-part taxon-name-part-type="order">Decapoda</tp:taxon-name-part></tp:taxon-name>, <tp:taxon-name><tp:taxon-name-part taxon-name-part-type="infraorder">Brachyura</tp:taxon-name-part></tp:taxon-name>, <tp:taxon-name><tp:taxon-name-part taxon-name-part-type="family">Potamidae</tp:taxon-name-part></tp:taxon-name>). Crustaceana 62(2): 113–120 [pl 1]. <ext-link xlink:href="10.1163/156854092X00668" ext-link-type="doi" xlink:type="simple">https://doi.org/10.1163/156854092X00668</ext-link></mixed-citation></ref></ref-list></tp:taxon-treatment>
