# Supplementary material for: Six new species of terrestrial crabs (Crustacea, Decapoda, Potamidae) from Thailand
Source: Zookeys. 2026 Jul 3;1284:49–86. doi: 10.3897/zookeys.1284.182481 (PMC13354988; doi:10.3897/zookeys.1284.182481)
Supplement: XML Treatment for Thaipotamon nandidarbhai [file zookeys.1284.182481-treatment3.xml]

<!DOCTYPE tp:taxon-treatment
  PUBLIC "-//TaxonX//DTD Taxonomic Treatment Publishing DTD v0 20100105//EN" "tax-treatment-NSO.dtd">
<tp:taxon-treatment xmlns:tp="http://www.plazi.org/taxpub"><tp:treatment-meta><kwd-group><label>Taxon classification</label><kwd>
              <named-content content-type="kingdom">Animalia</named-content>
            </kwd><kwd>
              <named-content content-type="order">Decapoda</named-content>
            </kwd><kwd>
              <named-content content-type="family">Potamidae</named-content>
            </kwd></kwd-group><mixed-citation publication-type="journal"><person-group><name><surname>Tan</surname><given-names>Zhi Wan</given-names></name><name><surname>Naiyanetr</surname><given-names>Phaibul</given-names></name><name><surname>Yeo</surname><given-names>Darren C. J.</given-names></name></person-group><article-title>Six new species of terrestrial crabs (<tp:taxon-name><tp:taxon-name-part taxon-name-part-type="subphylum" reg="Crustacea">Crustacea</tp:taxon-name-part></tp:taxon-name>, <tp:taxon-name><tp:taxon-name-part taxon-name-part-type="order" reg="Decapoda">Decapoda</tp:taxon-name-part></tp:taxon-name>, <tp:taxon-name><tp:taxon-name-part taxon-name-part-type="family" reg="Potamidae">Potamidae</tp:taxon-name-part></tp:taxon-name>) from Thailand</article-title><source>Zookeys</source><day>03</day><month>07</month><year>2026</year><volume>1284</volume><fpage>49</fpage><lpage>86</lpage><pub-id pub-id-type="doi">10.3897/zookeys.1284.182481</pub-id></mixed-citation></tp:treatment-meta><tp:nomenclature><tp:taxon-name><object-id xmlns:xlink="http://www.w3.org/1999/xlink" content-type="arpha" xlink:type="simple">49134F33-CB29-554A-93E9-D712007E6298</object-id>
                		<tp:taxon-name-part taxon-name-part-type="genus" reg="Thaipotamon">Thaipotamon</tp:taxon-name-part> <tp:taxon-name-part taxon-name-part-type="species" reg="nandidarbhai">nandidarbhai</tp:taxon-name-part>
                	
                		<object-id xmlns:xlink="http://www.w3.org/1999/xlink" content-type="zoobank" xlink:type="simple">https://zoobank.org/CEFFD61A-099B-4AC5-8E2A-02DF5D644421</object-id>
                	</tp:taxon-name><tp:taxon-status xmlns:xlink="http://www.w3.org/1999/xlink" xlink:type="simple">sp. nov.</tp:taxon-status><xref ref-type="fig" rid="F11">Figs 11</xref><xref ref-type="fig" rid="F12">, 12</xref><xref ref-type="fig" rid="F13">, 13</xref><tp:nomenclature-citation-list><tp:nomenclature-citation><tp:taxon-name><tp:taxon-name-part taxon-name-part-type="genus" reg="Thaipotamon">Thaipotamon</tp:taxon-name-part> <tp:taxon-name-part taxon-name-part-type="species" reg="nandidarbhi">nandidarbhi</tp:taxon-name-part></tp:taxon-name><comment> Naiyanetr, in <xref ref-type="bibr" rid="B15">Nandidarbha and Nandidarbha 2001</xref> [nomen nudum].</comment></tp:nomenclature-citation></tp:nomenclature-citation-list></tp:nomenclature><tp:treatment-sec sec-type="Type material"><title>Type material.</title><p><bold><italic>Holotype</italic></bold>. Thailand • male (38.7 × 29.6 mm); Phrae Province, Sung Men District; Sermsak Nandidarbha leg.; Oct. 1997; ZRC 2024.0333.</p></tp:treatment-sec><tp:treatment-sec sec-type="Diagnosis"><title>Diagnosis.</title><p>Carapace (Fig. <xref ref-type="fig" rid="F11">11A, B</xref>) transversely sub-ovate, wider than long, <abbrev xmlns:xlink="http://www.w3.org/1999/xlink" xlink:title="carapace maximum width" xlink:type="simple">CW</abbrev>/<abbrev xmlns:xlink="http://www.w3.org/1999/xlink" xlink:title="length at the midline" xlink:type="simple">CL</abbrev> ratio 1.30, high; dorsal surface (Fig. <xref ref-type="fig" rid="F11">11C</xref>) convex longitudinally, weakly convex transversely. Epigastric cristae (Fig. <xref ref-type="fig" rid="F11">11A, B</xref>) distinct, smooth, not cristate, separated by broad, median Y-shaped furrow; epigastric cristae just anterior of postorbital cristae, separated by short weak, furrow, very weakly sloping posterolaterally; postorbital cristae distinct, margin entire, smooth, appearing strongly concave from dorsal view, outer edge with few small granules, confluent with anterolateral margins. External orbital tooth (Fig. <xref ref-type="fig" rid="F11">11A, B</xref>) distinct, broadly triangular, outer margin straight, equal to length of inner margin, demarcated from rest of anterolateral margin by V-shaped cleft; epibranchial tooth produced, visible from dorsal view, not sharp. Anterolateral margins (Fig. <xref ref-type="fig" rid="F11">11A, B</xref>) convex, subcristate, smooth. Frontal, orbital, anterolateral, branchial, mesogastric, urogastric, cardiac, intestinal regions smooth; suborbital region (Fig. <xref ref-type="fig" rid="F11">11C</xref>) smooth with few small granules; pterygostomial regions granulose at lateral parts; subhepatic, sub-branchial regions granulose. Male pleonal somite 6 lateral margins gently sinuous in the holotype (Fig. <xref ref-type="fig" rid="F12">12B, C</xref>). G1 (Fig. <xref ref-type="fig" rid="F13">13B–E</xref>) slender, sinuous; terminal article 0.50 × length of subterminal article, strongly curving outwards, with high and broad dorsal flap on proximal half, apex medial in position, with distal margin abruptly tapered, almost perpendicularly, flap 0.62 × length of terminal article (from ventral view), slopes gradually towards tip from dorsal view; terminal, subterminal articles separated by weak dilation. G2 (Fig. <xref ref-type="fig" rid="F13">13F</xref>) long, with distal article 0.75 × length of basal article.</p><fig id="F11" position="float" orientation="portrait"><object-id xmlns:xlink="http://www.w3.org/1999/xlink" content-type="doi" xlink:type="simple">10.3897/zookeys.1284.182481.figure11</object-id><object-id xmlns:xlink="http://www.w3.org/1999/xlink" content-type="arpha" xlink:type="simple">ED9D05B1-C410-5734-9ED4-AA2FD215EA87</object-id><label>Figure 11.</label><caption><p><italic><tp:taxon-name><tp:taxon-name-part taxon-name-part-type="genus" reg="Thaipotamon">Thaipotamon</tp:taxon-name-part> <tp:taxon-name-part taxon-name-part-type="species" reg="nandidarbhai">nandidarbhai</tp:taxon-name-part></tp:taxon-name></italic> sp. nov., male, holotype (38.7 × 29.6 mm) (ZRC 2024.0333). <bold>A</bold>. Overall dorsal view; <bold>B</bold>. Cephalothorax (dorsal view); <bold>C</bold>. Cephalothorax (frontal view); <bold>D</bold>. Antennular fossa and epistome; <bold>E</bold>. Major chela; <bold>F</bold>. Minor chela.</p></caption><graphic xmlns:xlink="http://www.w3.org/1999/xlink" xlink:href="zookeys-1284-049_article-182481__-g011.jpg" id="oo_1705959.jpg" position="float" orientation="portrait" xlink:type="simple"><uri content-type="original_file" xlink:type="simple">https://binary.pensoft.net/fig/1705959</uri></graphic></fig><fig id="F12" position="float" orientation="portrait"><object-id xmlns:xlink="http://www.w3.org/1999/xlink" content-type="doi" xlink:type="simple">10.3897/zookeys.1284.182481.figure12</object-id><object-id xmlns:xlink="http://www.w3.org/1999/xlink" content-type="arpha" xlink:type="simple">F4AC496B-4793-53D3-A29E-1C1D895253CD</object-id><label>Figure 12.</label><caption><p><italic><tp:taxon-name><tp:taxon-name-part taxon-name-part-type="genus" reg="Thaipotamon">Thaipotamon</tp:taxon-name-part> <tp:taxon-name-part taxon-name-part-type="species" reg="nandidarbhai">nandidarbhai</tp:taxon-name-part></tp:taxon-name></italic> sp. nov., male, holotype (38.7 × 29.6 mm) (ZRC 2024.0333). <bold>A</bold>. Anterior thoracic sternites; <bold>B</bold>. Pleon somites 1–5; <bold>C</bold>. Posterior thoracic sternites, pleonal somites 3–6, and telson; <bold>D</bold>. Sternopleonal cavity, showing left G1.</p></caption><graphic xmlns:xlink="http://www.w3.org/1999/xlink" xlink:href="zookeys-1284-049_article-182481__-g012.jpg" id="oo_1705960.jpg" position="float" orientation="portrait" xlink:type="simple"><uri content-type="original_file" xlink:type="simple">https://binary.pensoft.net/fig/1705960</uri></graphic></fig><fig id="F13" position="float" orientation="portrait"><object-id xmlns:xlink="http://www.w3.org/1999/xlink" content-type="doi" xlink:type="simple">10.3897/zookeys.1284.182481.figure13</object-id><object-id xmlns:xlink="http://www.w3.org/1999/xlink" content-type="arpha" xlink:type="simple">1AA6F957-7EDD-596A-9C61-0AF2F5DEC6E6</object-id><label>Figure 13.</label><caption><p><italic><tp:taxon-name><tp:taxon-name-part taxon-name-part-type="genus" reg="Thaipotamon">Thaipotamon</tp:taxon-name-part> <tp:taxon-name-part taxon-name-part-type="species" reg="nandidarbhai">nandidarbhai</tp:taxon-name-part></tp:taxon-name></italic> sp. nov., male, holotype (38.7 × 29.6 mm) (ZRC 2024.0333). <bold>A</bold>. Left third maxilliped; <bold>B</bold>. Right G1 (dorsal view); <bold>C</bold>. Right G1 (ventral view); <bold>D</bold>. Terminal article of right G1 (dorsal view); <bold>E</bold>. Terminal article of right G1 (ventral view); <bold>F</bold>. Right G2. Scale bars: 2 mm.</p></caption><graphic xmlns:xlink="http://www.w3.org/1999/xlink" xlink:href="zookeys-1284-049_article-182481__-g013.jpg" id="oo_1705961.jpg" position="float" orientation="portrait" xlink:type="simple"><uri content-type="original_file" xlink:type="simple">https://binary.pensoft.net/fig/1705961</uri></graphic></fig></tp:treatment-sec><tp:treatment-sec sec-type="Etymology"><title>Etymology.</title><p>This species is named after its collector and discoverer, Associate Professor Sermsak Nandidarbha, formerly of Chiang Mai Rajabhat University.</p></tp:treatment-sec><tp:treatment-sec sec-type="Remarks"><title>Remarks.</title><p>The species had been referred to several times under the name; “<italic>Thaipotamon nandidarbhi</italic>” in local Thai social media platforms and forums. In certain instances, the name was used in conjunction with the authority “Naiyanetr, 1998” (gotoknow.org 2006). The usage of “<italic>Thaipotamon nandidarbhi</italic> Naiyanetr, 1998” could very likely be attributed to several local Thai newspaper outlets, which reported on the discovery of a new freshwater crab and included the name “<italic>Thaipotamon nandidarbhi</italic>” and with Professor Phaibul Naiyanetr being mentioned as the authority, identifying it as a new species (<xref ref-type="bibr" rid="B3">Daily News 1998</xref>; <xref ref-type="bibr" rid="B28">ThaiNews 1998</xref>; <xref ref-type="bibr" rid="B29">Thairath 1998</xref>). While brief descriptions of the new species were provided in the news articles, no comparisons were made to any other species (see news articles attached in and translated from <xref ref-type="bibr" rid="B15">Nandidarbha and Nandidarbha 2001</xref>: 123–129). Provisions of Article 13.1.1 of the <xref ref-type="bibr" rid="B7">ICZN (1999)</xref> Code requires that any designation of new species after 1930; “be accompanied by a description or definition that states in words characters that are purported to differentiate the taxon”. As such the name “<italic>Thaipotamon nandidarbhi</italic> Naiyanetr, 1998” is not available for nomenclatural purposes.</p><p>There is a scientific paper by <xref ref-type="bibr" rid="B15">Nandidarbha and Nandidarbha (2001)</xref>, published by the National Science and Technology Development Agency (NSTDA) of Thailand, that also contains “<italic>Thaipotamon nandidarbhi</italic>”. The article was mainly written in Thai and available as hard copies at the time of publishing. It was only recently digitised, with open access. In the introduction to this report, it was mentioned that there exists a crab species from Soong Men (Sung Men) District of Phrae Province, locally called “Kam”, meaning dark or deep, with brief descriptions and comparisons made to the common rice field crabs in the area with regards to the size and colouration of the carapace. Within appendix A of the report, there contains a letter from Professor Phaibul Naiyanetr regarding the taxonomy of the crab from Soong Men as a new species, and that the crab will be called “<italic>Thaipotamon nandidarbi</italic> Naiyanetr” (<xref ref-type="bibr" rid="B15">Nandidarbha and Nandidarbha 2001</xref>: 119). Thereafter in appendix B, the article again states that; “This is a new species of freshwater crab found in Thailand, one that has never been reported or entered into the global taxonomy of freshwater crabs” and that “This discovery is the result of research by Associate Professor Sermsak Nandidarbha, a lecturer in the Department of Biology, Faculty of Science and Technology, Chiang Mai Rajabhat University”. According to the report, a sample of the crab was sent to a crab expert in Thailand, Professor Phaibul Naiyanetr of the Department of Biology, Faculty of Science, Chulalongkorn University, for joint examination with experts from the Netherlands. The initial examination revealed it to be a new species of freshwater crab. Professor Phaibul Naiyanetr then sent the sample to the Netherlands, with detailed documentation for publication in Crustaceana, the International Journal of Crustacean Research. The species was given the name “<italic>Thaipotamon nandidarbhi</italic> Naiyanetr.” (translated from <xref ref-type="bibr" rid="B15">Nandidarbha and Nandidarbha, 2001</xref>: 121). The name “<italic>Thaipotamon nandidarbhi</italic>”, however, has never been formally published as intended; the paper supposedly sent to Crustaceana reported in <xref ref-type="bibr" rid="B15">Nandidarbha and Nandidarbha (2001)</xref> has never been published, nor was the name published in any other journal. While the name “<italic>Thaipotamon nandidarbhi</italic> Naiyanetr, in <xref ref-type="bibr" rid="B15">Nandidarbha and Nandidarbha (2001)</xref>” was used in conjunction with some form of description and comparisons, no types were actually designated and the repository of the specimens is unknown. As a result, Article 16.4.1 of the <xref ref-type="bibr" rid="B7">ICZN (1999)</xref> Code, which requires a clear designation of a holotype or syntypes for the nominal taxon; and Article 16.4.2, which requires an explicit statement of intent that they will be (or are) deposited in a collection, with the name and location of that collection clearly indicated, are both not fulfilled. The name “<italic>Thaipotamon nandidarbhi</italic> Naiyanetr, in Nandidarbha and Nandidarbha, 2001” is thus also not available for nomenclature purposes. Although two spellings are used for the species in the report: <italic><tp:taxon-name><tp:taxon-name-part taxon-name-part-type="genus" reg="Thaipotamon">Thaipotamon</tp:taxon-name-part> <tp:taxon-name-part taxon-name-part-type="species" reg="nandidarbi">nandidarbi</tp:taxon-name-part></tp:taxon-name></italic> and <italic><tp:taxon-name><tp:taxon-name-part taxon-name-part-type="genus" reg="Thaipotamon">Thaipotamon</tp:taxon-name-part> <tp:taxon-name-part taxon-name-part-type="species" reg="nandidarbhi">nandidarbhi</tp:taxon-name-part></tp:taxon-name></italic>
, the spellings are likely a typographical error and here, we follow the report author’s actual name: Sermsak Nandidarbha. Therefore, the name is validated here, as <italic><tp:taxon-name><tp:taxon-name-part taxon-name-part-type="genus" reg="Thaipotamon">Thaipotamon</tp:taxon-name-part> <tp:taxon-name-part taxon-name-part-type="species" reg="nandidarbhai">nandidarbhai</tp:taxon-name-part></tp:taxon-name></italic> sp. nov., with the necessary diagnosis and the designation of the holotype.</p><p>The distinctly hooked G1 terminal article of <italic><tp:taxon-name><tp:taxon-name-part taxon-name-part-type="genus" reg="Thaipotamon">Thaipotamon</tp:taxon-name-part> <tp:taxon-name-part taxon-name-part-type="species" reg="nandidarbhai">nandidarbhai</tp:taxon-name-part></tp:taxon-name></italic> sp. nov., shows similar degree of curving to that in the G1 terminal articles of <italic><tp:taxon-name><tp:taxon-name-part taxon-name-part-type="genus" reg="Thaipotamon">T.</tp:taxon-name-part> <tp:taxon-name-part taxon-name-part-type="species" reg="chulabhorn">chulabhorn</tp:taxon-name-part></tp:taxon-name></italic>, <italic><tp:taxon-name><tp:taxon-name-part taxon-name-part-type="genus" reg="Thaipotamon">T.</tp:taxon-name-part> <tp:taxon-name-part taxon-name-part-type="species" reg="varoonphornae">varoonphornae</tp:taxon-name-part></tp:taxon-name></italic>, and <italic><tp:taxon-name><tp:taxon-name-part taxon-name-part-type="genus" reg="Thaipotamon">T.</tp:taxon-name-part> <tp:taxon-name-part taxon-name-part-type="species" reg="wangsaphung">wangsaphung</tp:taxon-name-part></tp:taxon-name></italic> sp. nov. (see later), with the distal end being perpendicular or almost perpendicular to the longitudinal axis (Figs <xref ref-type="fig" rid="F13">13B–E</xref>, <xref ref-type="fig" rid="F24">24B–E</xref>; cf. <xref ref-type="bibr" rid="B13">Naiyanetr 1993</xref>: fig. 1D; Ng and Naiyanetr, 1993: fig. 54B–F). This distinguishes the new species from the rest of its congeners, in which the G1 terminal article is much less strongly curved outwards, with the tip terminating at an angle not perpendicular or almost perpendicular to the longitudinal axis (~ 30–70°). <italic><tp:taxon-name><tp:taxon-name-part taxon-name-part-type="genus" reg="Thaipotamon">Thaipotamon</tp:taxon-name-part> <tp:taxon-name-part taxon-name-part-type="species" reg="nandidarbhai">nandidarbhai</tp:taxon-name-part></tp:taxon-name></italic> sp. nov., is externally separated from <italic><tp:taxon-name><tp:taxon-name-part taxon-name-part-type="genus" reg="Thaipotamon">T.</tp:taxon-name-part> <tp:taxon-name-part taxon-name-part-type="species" reg="chulabhorn">chulabhorn</tp:taxon-name-part></tp:taxon-name></italic>, <italic><tp:taxon-name><tp:taxon-name-part taxon-name-part-type="genus" reg="Thaipotamon">T.</tp:taxon-name-part> <tp:taxon-name-part taxon-name-part-type="species" reg="varoonphornae">varoonphornae</tp:taxon-name-part></tp:taxon-name></italic>, and <italic><tp:taxon-name><tp:taxon-name-part taxon-name-part-type="genus" reg="Thaipotamon">T.</tp:taxon-name-part> <tp:taxon-name-part taxon-name-part-type="species" reg="wangsaphung">wangsaphung</tp:taxon-name-part></tp:taxon-name></italic> sp. nov., by the following differences: carapace appearing less strongly inflated (Fig. <xref ref-type="fig" rid="F11">11C</xref>) (vs carapace appearing more strongly inflated, Fig. <xref ref-type="fig" rid="F21">21C</xref>; cf. <xref ref-type="bibr" rid="B13">Naiyanetr 1993</xref>: fig. 1A; <xref ref-type="bibr" rid="B17">Ng and Naiyanetr 1993</xref>: fig. 20A); granulose sub-orbital, pterygostomial, sub-branchial regions (Fig. <xref ref-type="fig" rid="F11">11C</xref>) (vs regions smooth or with very few, very faint granules, Fig. <xref ref-type="fig" rid="F21">21C</xref>; cf. <xref ref-type="bibr" rid="B13">Naiyanetr 1993</xref>: fig. 1A; <xref ref-type="bibr" rid="B17">Ng and Naiyanetr 1993</xref>: fig. 20B); and male pleon somite 6 lateral margins gently sinuous (Fig. <xref ref-type="fig" rid="F12">12C</xref>) (vs male pleon somite 6 lateral margins distinctly convex in <italic><tp:taxon-name><tp:taxon-name-part taxon-name-part-type="genus" reg="Thaipotamon">T.</tp:taxon-name-part> <tp:taxon-name-part taxon-name-part-type="species" reg="varoonphornae">varoonphornae</tp:taxon-name-part></tp:taxon-name></italic> and <italic><tp:taxon-name><tp:taxon-name-part taxon-name-part-type="genus" reg="Thaipotamon">T.</tp:taxon-name-part> <tp:taxon-name-part taxon-name-part-type="species" reg="wangsaphung">wangsaphung</tp:taxon-name-part></tp:taxon-name></italic> sp. nov., Fig. <xref ref-type="fig" rid="F22">22C</xref>; cf. <xref ref-type="bibr" rid="B17">Ng and Naiyanetr 1993</xref>: fig. 20C). It should be noted, however, that the differences in the male pleon somite 6 lateral margins do vary slightly across among individuals. Nevertheless, <italic><tp:taxon-name><tp:taxon-name-part taxon-name-part-type="genus" reg="Thaipotamon">Thaipotamon</tp:taxon-name-part> <tp:taxon-name-part taxon-name-part-type="species" reg="nandidarbhai">nandidarbhai</tp:taxon-name-part></tp:taxon-name></italic> sp. nov., can be further separated from <italic><tp:taxon-name><tp:taxon-name-part taxon-name-part-type="genus" reg="Thaipotamon">T.</tp:taxon-name-part> <tp:taxon-name-part taxon-name-part-type="species" reg="varoonphornae">varoonphornae</tp:taxon-name-part></tp:taxon-name></italic> by these additional differences: G1 terminal article relatively longer, 0.50 × length of subterminal article (Fig. <xref ref-type="fig" rid="F13">13B–E</xref>) (vs G1 terminal article relatively shorter, 0.46 × length of subterminal article; cf. <xref ref-type="bibr" rid="B17">Ng and Naiyanetr 1993</xref>: fig. 54B–F); dorsal flap relatively broader, 0.62 × length of terminal article (Fig. <xref ref-type="fig" rid="F13">13B–E</xref>) (vs dorsal flap relatively narrower, 0.57 × length of terminal article; cf. <xref ref-type="bibr" rid="B17">Ng and Naiyanetr 1993</xref>: 54B–F); and dorsal flap sloping gradually towards tip of terminal article (Fig. <xref ref-type="fig" rid="F13">13B–E</xref>) (vs dorsal flap not reaching tip of terminal article; cf. <xref ref-type="bibr" rid="B17">Ng and Naiyanetr 1993</xref>: 54B–F). Additionally, <italic><tp:taxon-name><tp:taxon-name-part taxon-name-part-type="genus" reg="Thaipotamon">Thaipotamon</tp:taxon-name-part> <tp:taxon-name-part taxon-name-part-type="species" reg="nandidarbhai">nandidarbhai</tp:taxon-name-part></tp:taxon-name></italic> sp. nov., can be separated from <italic><tp:taxon-name><tp:taxon-name-part taxon-name-part-type="genus" reg="Thaipotamon">T.</tp:taxon-name-part> <tp:taxon-name-part taxon-name-part-type="species" reg="chulabhorn">chulabhorn</tp:taxon-name-part></tp:taxon-name></italic> and <italic><tp:taxon-name><tp:taxon-name-part taxon-name-part-type="genus" reg="Thaipotamon">T.</tp:taxon-name-part> <tp:taxon-name-part taxon-name-part-type="species" reg="wangsaphung">wangsaphung</tp:taxon-name-part></tp:taxon-name></italic> sp. nov., by the following differences: G1 terminal article relatively shorter, 0.50 × length of subterminal article (Fig. <xref ref-type="fig" rid="F13">13B–E</xref>) (vs relatively longer, 0.53 × length of subterminal article in <italic><tp:taxon-name><tp:taxon-name-part taxon-name-part-type="genus" reg="Thaipotamon">T.</tp:taxon-name-part> <tp:taxon-name-part taxon-name-part-type="species" reg="wangsaphung">wangsaphung</tp:taxon-name-part></tp:taxon-name></italic> sp. nov., and reaching 0.60 × length in <italic><tp:taxon-name><tp:taxon-name-part taxon-name-part-type="genus" reg="Thaipotamon">T.</tp:taxon-name-part> <tp:taxon-name-part taxon-name-part-type="species" reg="chulabhorn">chulabhorn</tp:taxon-name-part></tp:taxon-name></italic>, Fig. <xref ref-type="fig" rid="F23">23B–E</xref>; cf. <xref ref-type="bibr" rid="B13">Naiyanetr 1993</xref>: fig. 1D); and G1 terminal article dorsal flap distal margin more abruptly tapered, flap appearing symmetrical and semi-circular (Fig. <xref ref-type="fig" rid="F13">13B–E</xref>) (vs dorsal flap distal margin gradually tapered, appearing less symmetrical, Fig. <xref ref-type="fig" rid="F23">23B–E</xref>; cf. <xref ref-type="bibr" rid="B13">Naiyanetr 1993</xref>: fig. 1D).</p></tp:treatment-sec><tp:treatment-sec sec-type="Distribution"><title>Distribution.</title><p>Phrae Province, northeastern Thailand.</p></tp:treatment-sec><tp:treatment-sec><!--Section generated to contain objects referenced in tp:taxon-treatment.--><fig id="F24" position="float" orientation="portrait"><object-id xmlns:xlink="http://www.w3.org/1999/xlink" content-type="doi" xlink:type="simple">10.3897/zookeys.1284.182481.figure24</object-id><object-id xmlns:xlink="http://www.w3.org/1999/xlink" content-type="arpha" xlink:type="simple">1C933794-83BD-58BD-9BA5-59FD676B7C5E</object-id><label>Figure 24.</label><caption><p><italic><tp:taxon-name><tp:taxon-name-part taxon-name-part-type="genus" reg="Thaipotamon">Thaipotamon</tp:taxon-name-part> <tp:taxon-name-part taxon-name-part-type="species" reg="wangsaphung">wangsaphung</tp:taxon-name-part></tp:taxon-name></italic> sp. nov., female, paratype (33.0 × 24.9 mm) (ZRC 2024.0339). <bold>A</bold>. Overall dorsal view; <bold>B</bold>. Pleonal somites 4–6 and telson; <bold>C</bold>. Sternopleonal cavity, showing vulvae.</p></caption><graphic xmlns:xlink="http://www.w3.org/1999/xlink" xlink:href="zookeys-1284-049_article-182481__-g024.jpg" id="oo_1705972.jpg" position="float" orientation="portrait" xlink:type="simple"><uri content-type="original_file" xlink:type="simple">https://binary.pensoft.net/fig/1705972</uri></graphic></fig><fig id="F21" position="float" orientation="portrait"><object-id xmlns:xlink="http://www.w3.org/1999/xlink" content-type="doi" xlink:type="simple">10.3897/zookeys.1284.182481.figure21</object-id><object-id xmlns:xlink="http://www.w3.org/1999/xlink" content-type="arpha" xlink:type="simple">BF653DBA-384E-573E-84A6-D8B4C4F4B411</object-id><label>Figure 21.</label><caption><p><italic><tp:taxon-name><tp:taxon-name-part taxon-name-part-type="genus" reg="Thaipotamon">Thaipotamon</tp:taxon-name-part> <tp:taxon-name-part taxon-name-part-type="species" reg="wangsaphung">wangsaphung</tp:taxon-name-part></tp:taxon-name></italic> sp. nov., male, holotype (40.7 × 28.7 mm) (ZRC 2024.0338). <bold>A</bold>. Overall dorsal view; <bold>B</bold>. Cephalothorax (dorsal view); <bold>C</bold>. Cephalothorax (frontal view); <bold>D</bold>. Antennular fossa and epistome; <bold>E</bold>. Major chela; <bold>F</bold>. Minor chela.</p></caption><graphic xmlns:xlink="http://www.w3.org/1999/xlink" xlink:href="zookeys-1284-049_article-182481__-g021.jpg" id="oo_1705969.jpg" position="float" orientation="portrait" xlink:type="simple"><uri content-type="original_file" xlink:type="simple">https://binary.pensoft.net/fig/1705969</uri></graphic></fig><fig id="F22" position="float" orientation="portrait"><object-id xmlns:xlink="http://www.w3.org/1999/xlink" content-type="doi" xlink:type="simple">10.3897/zookeys.1284.182481.figure22</object-id><object-id xmlns:xlink="http://www.w3.org/1999/xlink" content-type="arpha" xlink:type="simple">DBC3AF50-DD4E-5F14-925E-E43278F4A1A1</object-id><label>Figure 22.</label><caption><p><italic><tp:taxon-name><tp:taxon-name-part taxon-name-part-type="genus" reg="Thaipotamon">Thaipotamon</tp:taxon-name-part> <tp:taxon-name-part taxon-name-part-type="species" reg="wangsaphung">wangsaphung</tp:taxon-name-part></tp:taxon-name></italic> sp. nov., male, holotype (40.7 × 28.7 mm) (ZRC 2024.0338). <bold>A</bold>. Anterior thoracic sternites; <bold>B</bold>. Pleon somites 1–5; <bold>C</bold>. Posterior thoracic sternites, pleonal somites 4–6; <bold>D</bold>. Sternopleonal cavity, showing left G1.</p></caption><graphic xmlns:xlink="http://www.w3.org/1999/xlink" xlink:href="zookeys-1284-049_article-182481__-g022.jpg" id="oo_1705970.jpg" position="float" orientation="portrait" xlink:type="simple"><uri content-type="original_file" xlink:type="simple">https://binary.pensoft.net/fig/1705970</uri></graphic></fig><fig id="F23" position="float" orientation="portrait"><object-id xmlns:xlink="http://www.w3.org/1999/xlink" content-type="doi" xlink:type="simple">10.3897/zookeys.1284.182481.figure23</object-id><object-id xmlns:xlink="http://www.w3.org/1999/xlink" content-type="arpha" xlink:type="simple">574AE76F-4742-5C54-926C-9E73E210ED85</object-id><label>Figure 23.</label><caption><p><italic><tp:taxon-name><tp:taxon-name-part taxon-name-part-type="genus" reg="Thaipotamon">Thaipotamon</tp:taxon-name-part> <tp:taxon-name-part taxon-name-part-type="species" reg="wangsaphung">wangsaphung</tp:taxon-name-part></tp:taxon-name></italic> sp. nov., male, holotype (40.7 × 28.7 mm) (ZRC 2024.0338). <bold>A</bold>. Left third maxilliped; <bold>B</bold>. Right G1 (dorsal view); <bold>C</bold>. Right G1 (ventral view); <bold>D</bold>. Terminal article of right G1 (dorsal view); <bold>E</bold>. Terminal article of right G1 (ventral view); <bold>F</bold>. Right G2. Scale bars: 2 mm.</p></caption><graphic xmlns:xlink="http://www.w3.org/1999/xlink" xlink:href="zookeys-1284-049_article-182481__-g023.jpg" id="oo_1705971.jpg" position="float" orientation="portrait" xlink:type="simple"><uri content-type="original_file" xlink:type="simple">https://binary.pensoft.net/fig/1705971</uri></graphic></fig></tp:treatment-sec><ref-list><ref id="B15"><mixed-citation xmlns:xlink="http://www.w3.org/1999/xlink" xlink:type="simple">Nandidarbha S, Nandidarbha T (2001) Biology of <italic><tp:taxon-name><tp:taxon-name-part taxon-name-part-type="genus">Thaipotamon</tp:taxon-name-part></tp:taxon-name></italic> sp. in Amphoe Soongmen, Phrae Province (ISBN 974-7791-53-6). A research report of Biodiversity Research and Training Program (BRT), Bangkok, Thailand, 150 pp. [In Thai]</mixed-citation></ref><ref id="B3"><mixed-citation xmlns:xlink="http://www.w3.org/1999/xlink" xlink:type="simple">Daily News (1998) Thailand makes headlines worldwide with the discovery of another new species of crab. Daily News, 9 October 1998: 1, 13. [In Thai]</mixed-citation></ref><ref id="B28"><mixed-citation xmlns:xlink="http://www.w3.org/1999/xlink" xlink:type="simple">ThaiNews (1998) Rajabhat University discovers a new species of freshwater crab, new to the world. ThaiNews, 9 October 1998: 1, 2. [In Thai]</mixed-citation></ref><ref id="B29"><mixed-citation xmlns:xlink="http://www.w3.org/1999/xlink" xlink:type="simple">Thairath (1998) A new species of freshwater crab in the world. Thairath 9 October 1998: 1. [In Thai]</mixed-citation></ref><ref id="B7"><mixed-citation xmlns:xlink="http://www.w3.org/1999/xlink" xlink:type="simple">ICZN (1999) International Code of Zoological Nomenclature. Fourth edition. U.K. International Trust for Zoological Nomenclature, London, UK. 306 pp.</mixed-citation></ref><ref id="B13"><mixed-citation xmlns:xlink="http://www.w3.org/1999/xlink" xlink:type="simple">Naiyanetr P (1993) <italic><tp:taxon-name><tp:taxon-name-part taxon-name-part-type="genus">Thaipotamon</tp:taxon-name-part> <tp:taxon-name-part taxon-name-part-type="species">chulabhorn</tp:taxon-name-part></tp:taxon-name></italic> n. sp., a new freshwater crab from Thailand (<tp:taxon-name><tp:taxon-name-part taxon-name-part-type="order">Decapoda</tp:taxon-name-part></tp:taxon-name>, <tp:taxon-name><tp:taxon-name-part taxon-name-part-type="infraorder">Brachyura</tp:taxon-name-part></tp:taxon-name>, <tp:taxon-name><tp:taxon-name-part taxon-name-part-type="family">Potamidae</tp:taxon-name-part></tp:taxon-name>). Crustaceana 65: 1–7. <ext-link xlink:href="10.1163/156854093X00306" ext-link-type="doi" xlink:type="simple">https://doi.org/10.1163/156854093X00306</ext-link></mixed-citation></ref><ref id="B17"><mixed-citation xmlns:xlink="http://www.w3.org/1999/xlink" xlink:type="simple">Ng PKL, Naiyanetr P (1993) New and recently described freshwater crabs (<tp:taxon-name><tp:taxon-name-part taxon-name-part-type="subphylum">Crustacea</tp:taxon-name-part></tp:taxon-name>: <tp:taxon-name><tp:taxon-name-part taxon-name-part-type="order">Decapoda</tp:taxon-name-part></tp:taxon-name>: <tp:taxon-name><tp:taxon-name-part taxon-name-part-type="infraorder">Brachyura</tp:taxon-name-part></tp:taxon-name>: <tp:taxon-name><tp:taxon-name-part taxon-name-part-type="family">Potamidae</tp:taxon-name-part></tp:taxon-name>, <tp:taxon-name><tp:taxon-name-part taxon-name-part-type="family">Gecarcinucidae</tp:taxon-name-part></tp:taxon-name> and <tp:taxon-name><tp:taxon-name-part taxon-name-part-type="family">Parathelphusidae</tp:taxon-name-part></tp:taxon-name>) from Thailand. Zoologische Verhandelingen 284: 1–117 [figs 1–68].</mixed-citation></ref></ref-list></tp:taxon-treatment>
