# Supplementary material for: Six new species of terrestrial crabs (Crustacea, Decapoda, Potamidae) from Thailand
Source: Zookeys. 2026 Jul 3;1284:49–86. doi: 10.3897/zookeys.1284.182481 (PMC13354988; doi:10.3897/zookeys.1284.182481)
Supplement: XML Treatment for Thaipotamon songkhwae [file zookeys.1284.182481-treatment4.xml]

<!DOCTYPE tp:taxon-treatment
  PUBLIC "-//TaxonX//DTD Taxonomic Treatment Publishing DTD v0 20100105//EN" "tax-treatment-NSO.dtd">
<tp:taxon-treatment xmlns:tp="http://www.plazi.org/taxpub"><tp:treatment-meta><kwd-group><label>Taxon classification</label><kwd>
              <named-content content-type="kingdom">Animalia</named-content>
            </kwd><kwd>
              <named-content content-type="order">Decapoda</named-content>
            </kwd><kwd>
              <named-content content-type="family">Potamidae</named-content>
            </kwd></kwd-group><mixed-citation publication-type="journal"><person-group><name><surname>Tan</surname><given-names>Zhi Wan</given-names></name><name><surname>Naiyanetr</surname><given-names>Phaibul</given-names></name><name><surname>Yeo</surname><given-names>Darren C. J.</given-names></name></person-group><article-title>Six new species of terrestrial crabs (<tp:taxon-name><tp:taxon-name-part taxon-name-part-type="subphylum" reg="Crustacea">Crustacea</tp:taxon-name-part></tp:taxon-name>, <tp:taxon-name><tp:taxon-name-part taxon-name-part-type="order" reg="Decapoda">Decapoda</tp:taxon-name-part></tp:taxon-name>, <tp:taxon-name><tp:taxon-name-part taxon-name-part-type="family" reg="Potamidae">Potamidae</tp:taxon-name-part></tp:taxon-name>) from Thailand</article-title><source>Zookeys</source><day>03</day><month>07</month><year>2026</year><volume>1284</volume><fpage>49</fpage><lpage>86</lpage><pub-id pub-id-type="doi">10.3897/zookeys.1284.182481</pub-id></mixed-citation></tp:treatment-meta><tp:nomenclature><tp:taxon-name><object-id xmlns:xlink="http://www.w3.org/1999/xlink" content-type="arpha" xlink:type="simple">365E2617-0044-5FA6-9DB4-FD760170BDD7</object-id>
                		<tp:taxon-name-part taxon-name-part-type="genus" reg="Thaipotamon">Thaipotamon</tp:taxon-name-part> <tp:taxon-name-part taxon-name-part-type="species" reg="songkhwae">songkhwae</tp:taxon-name-part>
                	
                		<object-id xmlns:xlink="http://www.w3.org/1999/xlink" content-type="zoobank" xlink:type="simple">https://zoobank.org/F8BEB528-C45F-4265-BE13-02640449BD6B</object-id>
                	</tp:taxon-name><tp:taxon-status xmlns:xlink="http://www.w3.org/1999/xlink" xlink:type="simple">sp. nov.</tp:taxon-status><xref ref-type="fig" rid="F14">Figs 14</xref><xref ref-type="fig" rid="F15">, 15</xref><xref ref-type="fig" rid="F16">, 16</xref><tp:nomenclature-citation-list><tp:nomenclature-citation><tp:taxon-name><tp:taxon-name-part taxon-name-part-type="genus" reg="Thaipotamon">Thaipotamon</tp:taxon-name-part> <tp:taxon-name-part taxon-name-part-type="species" reg="phitsanulok">phitsanulok</tp:taxon-name-part></tp:taxon-name><comment> Kumjan &amp; Chamchoi, 2018 [nomen nudum].</comment></tp:nomenclature-citation></tp:nomenclature-citation-list></tp:nomenclature><tp:treatment-sec sec-type="Type material"><title>Type material.</title><p><bold><italic>Holotype</italic></bold>. Thailand • male (58.0 × 42.0 mm); Phitsanulok Province, Wat Bot District, Ban Yao; Chalong Nuichim leg.; Oct. 1997; ZRC 2024.0334<bold>. <italic>Paratype</italic></bold>. Thailand • 1 male (49.6 × 36.5 mm); same collection data as for holotype; ZRC 2024.0335.</p></tp:treatment-sec><tp:treatment-sec sec-type="Diagnosis"><title>Diagnosis.</title><p>Carapace (Fig. <xref ref-type="fig" rid="F14">14A, B</xref>) transversely sub-ovate, wider than long, <abbrev xmlns:xlink="http://www.w3.org/1999/xlink" xlink:title="carapace maximum width" xlink:type="simple">CW</abbrev>/<abbrev xmlns:xlink="http://www.w3.org/1999/xlink" xlink:title="length at the midline" xlink:type="simple">CL</abbrev> ratio 1.35–1.38, high; dorsal surface (Fig. <xref ref-type="fig" rid="F14">14C</xref>) convex longitudinally, appearing concave transversely due to inflated branchial regions. Epigastric cristae distinct, smooth, not cristate, very weakly separated by broad, median furrow, appearing almost straight; epigastric cristae just anterior of postorbital cristae, very weakly separated by furrow; postorbital cristae distinct, margin entire, smooth, appearing concave from dorsal view, outer edge smooth, confluent with anterolateral margins. External orbital tooth (Fig. <xref ref-type="fig" rid="F14">14A, B</xref>) distinct, broadly triangular, outer margin convex, equal to length of inner margin, demarcated from rest of anterolateral margin by broad cleft; epibranchial tooth very weakly produced, not clearly visible from dorsal view. Anterolateral margins (Fig. <xref ref-type="fig" rid="F14">14A, B</xref>) convex, subcristate, smooth. Frontal, orbital, anterolateral, branchial, mesogastric, urogastric, cardiac, intestinal, suborbital, pterygostomial regions (Fig. <xref ref-type="fig" rid="F14">14B, C</xref>) smooth; subhepatic, sub-branchial (Fig. <xref ref-type="fig" rid="F14">14C</xref>) regions weakly covered with striae. Male pleonal somite 6 lateral margins convex (Fig. <xref ref-type="fig" rid="F15">15C</xref>). G1 (Fig. <xref ref-type="fig" rid="F16">16B–E</xref>) broad, gently sinuous; subterminal article broad with cleft on outer margin at distal end; terminal article 0.58 × length of subterminal article, very gently curving outwards, with high, broad dorsal flap on proximal half, apex slightly skewed towards proximal portion, with relatively gradually tapered distal margin, flap 0.60 × length of terminal article (from ventral view), slopes gradually towards tip from dorsal view; terminal article separated from subterminal article by weak dilation, weakly produced collar. G2 (Fig. <xref ref-type="fig" rid="F16">16F</xref>) long, with distal article 0.63 × length of basal article.</p><fig id="F14" position="float" orientation="portrait"><object-id xmlns:xlink="http://www.w3.org/1999/xlink" content-type="doi" xlink:type="simple">10.3897/zookeys.1284.182481.figure14</object-id><object-id xmlns:xlink="http://www.w3.org/1999/xlink" content-type="arpha" xlink:type="simple">46131961-01E0-5939-929B-015EA76A93E1</object-id><label>Figure 14.</label><caption><p><italic><tp:taxon-name><tp:taxon-name-part taxon-name-part-type="genus" reg="Thaipotamon">Thaipotamon</tp:taxon-name-part> <tp:taxon-name-part taxon-name-part-type="species" reg="songkhwae">songkhwae</tp:taxon-name-part></tp:taxon-name></italic> sp. nov., male, holotype (58.0 × 42.0 mm) (ZRC 2024.0334). <bold>A</bold>. Overall dorsal view; <bold>B</bold>. Cephalothorax (dorsal view); <bold>C</bold>. Cephalothorax (frontal view); <bold>D</bold>. Antennular fossa and epistome; <bold>E</bold>. Major chela; <bold>F</bold>. Minor chela.</p></caption><graphic xmlns:xlink="http://www.w3.org/1999/xlink" xlink:href="zookeys-1284-049_article-182481__-g014.jpg" id="oo_1705962.jpg" position="float" orientation="portrait" xlink:type="simple"><uri content-type="original_file" xlink:type="simple">https://binary.pensoft.net/fig/1705962</uri></graphic></fig><fig id="F15" position="float" orientation="portrait"><object-id xmlns:xlink="http://www.w3.org/1999/xlink" content-type="doi" xlink:type="simple">10.3897/zookeys.1284.182481.figure15</object-id><object-id xmlns:xlink="http://www.w3.org/1999/xlink" content-type="arpha" xlink:type="simple">A4BA04BD-5581-5E95-801F-922BEDF3E401</object-id><label>Figure 15.</label><caption><p><italic><tp:taxon-name><tp:taxon-name-part taxon-name-part-type="genus" reg="Thaipotamon">Thaipotamon</tp:taxon-name-part> <tp:taxon-name-part taxon-name-part-type="species" reg="songkhwae">songkhwae</tp:taxon-name-part></tp:taxon-name></italic> sp. nov., male, holotype (58.0 × 42.0 mm) (ZRC 2024.0334). <bold>A</bold>. Anterior thoracic sternites; <bold>B</bold>. Pleon somites 1–5; <bold>C</bold>. Posterior thoracic sternites, pleonal somites 3–5, and telson; <bold>D</bold>. Sternopleonal cavity, showing left G1.</p></caption><graphic xmlns:xlink="http://www.w3.org/1999/xlink" xlink:href="zookeys-1284-049_article-182481__-g015.jpg" id="oo_1705963.jpg" position="float" orientation="portrait" xlink:type="simple"><uri content-type="original_file" xlink:type="simple">https://binary.pensoft.net/fig/1705963</uri></graphic></fig><fig id="F16" position="float" orientation="portrait"><object-id xmlns:xlink="http://www.w3.org/1999/xlink" content-type="doi" xlink:type="simple">10.3897/zookeys.1284.182481.figure16</object-id><object-id xmlns:xlink="http://www.w3.org/1999/xlink" content-type="arpha" xlink:type="simple">21F7B0F6-5405-5399-9B95-E51B84C0343B</object-id><label>Figure 16.</label><caption><p><italic><tp:taxon-name><tp:taxon-name-part taxon-name-part-type="genus" reg="Thaipotamon">Thaipotamon</tp:taxon-name-part> <tp:taxon-name-part taxon-name-part-type="species" reg="songkhwae">songkhwae</tp:taxon-name-part></tp:taxon-name></italic> new species, <bold>A–F</bold>. Male, holotype (58.0 × 42.0 mm) (ZRC 2024.0334); <bold>G</bold>. Male, paratype (49.6 × 36.5 mm) (ZRC 2024.0335). <bold>A</bold>. Right third maxilliped; <bold>B</bold>. Right G1 (dorsal view); <bold>C</bold>. Right G1 (ventral view); <bold>D</bold>. Terminal article of right G1 (dorsal view); <bold>E</bold>. Terminal article of right G1 (ventral view); <bold>F</bold>. Right G2; <bold>G</bold>. Left third maxilliped. Scale bars: 2 mm.</p></caption><graphic xmlns:xlink="http://www.w3.org/1999/xlink" xlink:href="zookeys-1284-049_article-182481__-g016.jpg" id="oo_1705964.jpg" position="float" orientation="portrait" xlink:type="simple"><uri content-type="original_file" xlink:type="simple">https://binary.pensoft.net/fig/1705964</uri></graphic></fig></tp:treatment-sec><tp:treatment-sec sec-type="Etymology"><title>Etymology.</title><p>The species is named after its local name, “Pu Song Khwae”, “Pu” meaning crab and “Song Khwae” being the local name for the type locality, Phitsanulok Province, in local Thai dialect. The name is used as a noun in apposition.</p></tp:treatment-sec><tp:treatment-sec sec-type="Remarks"><title>Remarks.</title><p>The new species, <italic><tp:taxon-name><tp:taxon-name-part taxon-name-part-type="genus" reg="Thaipotamon">Thaipotamon</tp:taxon-name-part> <tp:taxon-name-part taxon-name-part-type="species" reg="songkhwae">songkhwae</tp:taxon-name-part></tp:taxon-name></italic> has been referred to frequently in various social media/forum posts, as well as in an ecotourism management paper, published in Thai (<xref ref-type="bibr" rid="B8">Kumjan and Chamchoi 2018</xref>), as “<italic>Thaipotamon phitsanulok</italic>”. The two names are most definitely referring to the same species, since all the material and accounts are from the same locality in Wat Bot District, Phitsanulok province. “<italic>Thaipotamon phitsanulok</italic> Kumjan &amp; Chamchoi, 2018”, however, is not an available name. Provisions of Article 13.1.1 of the <xref ref-type="bibr" rid="B7">ICZN (1999)</xref> Code require that any designation of new species; “be accompanied by a description or definition that states in words characters that are purported to differentiate the taxon”, and Article 16.1 of the <xref ref-type="bibr" rid="B7">ICZN (1999)</xref> Code requires the names to “be explicitly indicated as intentionally new”. Since no diagnosis or comparisons were provided nor was the name explicitly stated as new, the conditions for both articles were not met. Furthermore, “<italic>Thaipotamon phitsanulok</italic> Kumjan &amp; Chamchoi, 2018” also did not fulfil Articles 16.4.1 and 16.4.2 of the <xref ref-type="bibr" rid="B7">ICZN (1999)</xref> Code, which respectively require a clear designation of a holotype or syntypes for the nominal taxon; and an explicit statement of intent that they will be (or are) deposited in a collection, with the name and location of that collection indicated. As the conditions for all articles listed above are not fulfilled, the name “<italic>Thaipotamon phitsanulok</italic>” is not available for nomenclatural purposes. The <italic><tp:taxon-name><tp:taxon-name-part taxon-name-part-type="genus" reg="Thaipotamon">Thaipotamon</tp:taxon-name-part></tp:taxon-name></italic> species from Wat Bot District, Phitsanulok Province is validated herein and described as <italic><tp:taxon-name><tp:taxon-name-part taxon-name-part-type="genus" reg="Thaipotamon">Thaipotamon</tp:taxon-name-part> <tp:taxon-name-part taxon-name-part-type="species" reg="songkhwae">songkhwae</tp:taxon-name-part></tp:taxon-name></italic> sp. nov.</p><p><italic><tp:taxon-name><tp:taxon-name-part taxon-name-part-type="genus" reg="Thaipotamon">Thaipotamon</tp:taxon-name-part> <tp:taxon-name-part taxon-name-part-type="species" reg="songkhwae">songkhwae</tp:taxon-name-part></tp:taxon-name></italic> sp. nov., together with <italic><tp:taxon-name><tp:taxon-name-part taxon-name-part-type="genus" reg="Thaipotamon">T.</tp:taxon-name-part> <tp:taxon-name-part taxon-name-part-type="species" reg="suvankorni">suvankorni</tp:taxon-name-part></tp:taxon-name></italic> sp. nov. (see below), differs from all other congeners by the G1 terminal article dorsal flap having a relatively more gradually tapered distal margin as compared to the distal margin of G1 terminal article dorsal flap of the congeners, which is more abruptly tapered and the dorsal flap apex being skewed towards the proximal portion rather than being at the median portion (Figs <xref ref-type="fig" rid="F13">13B–E</xref>, <xref ref-type="fig" rid="F16">16B–E</xref>, <xref ref-type="fig" rid="F19">19B–E</xref>, <xref ref-type="fig" rid="F23">23B–E</xref>; cf. <xref ref-type="bibr" rid="B17">Ng and Naiyanetr 1993</xref>: figs 51–54). Other than the different shape of G1 terminal article dorsal flap, <italic><tp:taxon-name><tp:taxon-name-part taxon-name-part-type="genus" reg="Thaipotamon">T.</tp:taxon-name-part> <tp:taxon-name-part taxon-name-part-type="species" reg="songkhwae">songkhwae</tp:taxon-name-part></tp:taxon-name></italic> sp. nov., can be further differentiated from <italic><tp:taxon-name><tp:taxon-name-part taxon-name-part-type="genus" reg="Thaipotamon">T.</tp:taxon-name-part> <tp:taxon-name-part taxon-name-part-type="species" reg="siamense">siamense</tp:taxon-name-part></tp:taxon-name></italic>, which has a similarly gently curving G1 terminal article in the following differences: G1 terminal article relatively longer, 0.58 × length of subterminal article (Fig. <xref ref-type="fig" rid="F13">13B–E</xref>) (vs G1 terminal article relatively shorter, 0.52 × length of subterminal article; cf. <xref ref-type="bibr" rid="B17">Ng and Naiyanetr 1993</xref>: figs 18A, 19A); and dorsal flap relatively broader, 0.60 × length of terminal article (Fig. <xref ref-type="fig" rid="F13">13B–E</xref>) (vs dorsal flap relatively narrower, 0.58 × length of terminal article; cf. <xref ref-type="bibr" rid="B17">Ng and Naiyanetr 1993</xref>: figs 18A, 19A).</p><p><italic><tp:taxon-name><tp:taxon-name-part taxon-name-part-type="genus" reg="Thaipotamon">Thaipotamon</tp:taxon-name-part> <tp:taxon-name-part taxon-name-part-type="species" reg="songkhwae">songkhwae</tp:taxon-name-part></tp:taxon-name></italic> sp. nov., most closely resembles <italic><tp:taxon-name><tp:taxon-name-part taxon-name-part-type="genus" reg="Thaipotamon">T.</tp:taxon-name-part> <tp:taxon-name-part taxon-name-part-type="species" reg="suvankorni">suvankorni</tp:taxon-name-part></tp:taxon-name></italic> sp. nov., in terms of G1 morphology. However, <italic><tp:taxon-name><tp:taxon-name-part taxon-name-part-type="genus" reg="Thaipotamon">Thaipotamon</tp:taxon-name-part> <tp:taxon-name-part taxon-name-part-type="species" reg="songkhwae">songkhwae</tp:taxon-name-part></tp:taxon-name></italic> sp. nov., can be distinguished from <italic><tp:taxon-name><tp:taxon-name-part taxon-name-part-type="genus" reg="Thaipotamon">T.</tp:taxon-name-part> <tp:taxon-name-part taxon-name-part-type="species" reg="suvankorni">suvankorni</tp:taxon-name-part></tp:taxon-name></italic> sp. nov., by the following differences: carapace relatively more transverse, ~ 1.35–1.38 × broader than long (Fig. <xref ref-type="fig" rid="F14">14A, B</xref>) (vs carapace relatively less transverse, ~ 1.20–1.30 × broader than long, Fig. <xref ref-type="fig" rid="F17">17A, B</xref>); external orbital tooth relatively more broadly triangular (Fig. <xref ref-type="fig" rid="F14">14B</xref>) (vs external orbital tooth relatively more acutely triangular, Figs <xref ref-type="fig" rid="F17">17B</xref>, <xref ref-type="fig" rid="F20">20A</xref>); cervical grooves and grooves between epibranchial and postorbital cristae indistinct (Fig. <xref ref-type="fig" rid="F14">14A, B</xref>) (vs cervical grooves and grooves between epibranchial and postorbital cristae shallow but distinct, Figs <xref ref-type="fig" rid="F17">17B</xref>, <xref ref-type="fig" rid="F20">20A</xref>); G1 subterminal article with cleft on outer margin at distal end (Fig. <xref ref-type="fig" rid="F16">16B</xref>) (vs G1 subterminal article without cleft on outer margin, Fig. <xref ref-type="fig" rid="F19">19B</xref>); G1 terminal article relatively longer, 0.58 × length of subterminal article (Fig. <xref ref-type="fig" rid="F16">16B–E</xref>) (vs G1 terminal article relatively shorter, 0.54 × length of subterminal article, Fig. <xref ref-type="fig" rid="F19">19B–E</xref>); G1 terminal article relatively less curved outwards (Fig. <xref ref-type="fig" rid="F16">16B–E</xref>) (vs G1 terminal article relatively more strongly curved outwards; Fig. <xref ref-type="fig" rid="F19">19B–E</xref>); G1 terminal article tapers to narrow, pointed end (Fig. <xref ref-type="fig" rid="F16">16B–E</xref> ) (vs G1 terminal article tapers to broader, rounded end, Fig. <xref ref-type="fig" rid="F19">19B–E</xref>); G1 terminal article dorsal flap relatively broader, 0.60 × length of terminal article (Fig. <xref ref-type="fig" rid="F16">16D</xref>) (vs G1 terminal article dorsal flap relatively narrower, 0.57 × length of terminal article, Fig. <xref ref-type="fig" rid="F19">19D</xref>); and G1 terminal article dorsal flap extends all the way to tip of terminal article (Fig. <xref ref-type="fig" rid="F16">16D</xref>) (vs G1 terminal article dorsal flap not reaching tip of terminal article, Fig. <xref ref-type="fig" rid="F19">19D</xref>).</p></tp:treatment-sec><tp:treatment-sec sec-type="Distribution"><title>Distribution.</title><p>Phitsanulok Province, northern Thailand.</p></tp:treatment-sec><tp:treatment-sec><!--Section generated to contain objects referenced in tp:taxon-treatment.--><fig id="F13" position="float" orientation="portrait"><object-id xmlns:xlink="http://www.w3.org/1999/xlink" content-type="doi" xlink:type="simple">10.3897/zookeys.1284.182481.figure13</object-id><object-id xmlns:xlink="http://www.w3.org/1999/xlink" content-type="arpha" xlink:type="simple">1AA6F957-7EDD-596A-9C61-0AF2F5DEC6E6</object-id><label>Figure 13.</label><caption><p><italic><tp:taxon-name><tp:taxon-name-part taxon-name-part-type="genus" reg="Thaipotamon">Thaipotamon</tp:taxon-name-part> <tp:taxon-name-part taxon-name-part-type="species" reg="nandidarbhai">nandidarbhai</tp:taxon-name-part></tp:taxon-name></italic> sp. nov., male, holotype (38.7 × 29.6 mm) (ZRC 2024.0333). <bold>A</bold>. Left third maxilliped; <bold>B</bold>. Right G1 (dorsal view); <bold>C</bold>. Right G1 (ventral view); <bold>D</bold>. Terminal article of right G1 (dorsal view); <bold>E</bold>. Terminal article of right G1 (ventral view); <bold>F</bold>. Right G2. Scale bars: 2 mm.</p></caption><graphic xmlns:xlink="http://www.w3.org/1999/xlink" xlink:href="zookeys-1284-049_article-182481__-g013.jpg" id="oo_1705961.jpg" position="float" orientation="portrait" xlink:type="simple"><uri content-type="original_file" xlink:type="simple">https://binary.pensoft.net/fig/1705961</uri></graphic></fig><fig id="F19" position="float" orientation="portrait"><object-id xmlns:xlink="http://www.w3.org/1999/xlink" content-type="doi" xlink:type="simple">10.3897/zookeys.1284.182481.figure19</object-id><object-id xmlns:xlink="http://www.w3.org/1999/xlink" content-type="arpha" xlink:type="simple">425B33F4-8AD4-5AFF-870E-7DD8324CD55D</object-id><label>Figure 19.</label><caption><p><italic><tp:taxon-name><tp:taxon-name-part taxon-name-part-type="genus" reg="Thaipotamon">Thaipotamon</tp:taxon-name-part> <tp:taxon-name-part taxon-name-part-type="species" reg="suvankorni">suvankorni</tp:taxon-name-part></tp:taxon-name></italic> sp. nov., male, holotype (45.5 × 35.0 mm) (ZRC 2024.0336). <bold>A</bold>. Left third maxilliped; <bold>B</bold>. Right G1 (dorsal view); <bold>C</bold>. Right G1 (ventral view); <bold>D</bold>. Terminal article of right G1 (dorsal view); <bold>E</bold>. Terminal article of right G1 (ventral view); <bold>F</bold>. Right G2. Scale bars: 2 mm.</p></caption><graphic xmlns:xlink="http://www.w3.org/1999/xlink" xlink:href="zookeys-1284-049_article-182481__-g019.jpg" id="oo_1705967.jpg" position="float" orientation="portrait" xlink:type="simple"><uri content-type="original_file" xlink:type="simple">https://binary.pensoft.net/fig/1705967</uri></graphic></fig><fig id="F23" position="float" orientation="portrait"><object-id xmlns:xlink="http://www.w3.org/1999/xlink" content-type="doi" xlink:type="simple">10.3897/zookeys.1284.182481.figure23</object-id><object-id xmlns:xlink="http://www.w3.org/1999/xlink" content-type="arpha" xlink:type="simple">574AE76F-4742-5C54-926C-9E73E210ED85</object-id><label>Figure 23.</label><caption><p><italic><tp:taxon-name><tp:taxon-name-part taxon-name-part-type="genus" reg="Thaipotamon">Thaipotamon</tp:taxon-name-part> <tp:taxon-name-part taxon-name-part-type="species" reg="wangsaphung">wangsaphung</tp:taxon-name-part></tp:taxon-name></italic> sp. nov., male, holotype (40.7 × 28.7 mm) (ZRC 2024.0338). <bold>A</bold>. Left third maxilliped; <bold>B</bold>. Right G1 (dorsal view); <bold>C</bold>. Right G1 (ventral view); <bold>D</bold>. Terminal article of right G1 (dorsal view); <bold>E</bold>. Terminal article of right G1 (ventral view); <bold>F</bold>. Right G2. Scale bars: 2 mm.</p></caption><graphic xmlns:xlink="http://www.w3.org/1999/xlink" xlink:href="zookeys-1284-049_article-182481__-g023.jpg" id="oo_1705971.jpg" position="float" orientation="portrait" xlink:type="simple"><uri content-type="original_file" xlink:type="simple">https://binary.pensoft.net/fig/1705971</uri></graphic></fig><fig id="F17" position="float" orientation="portrait"><object-id xmlns:xlink="http://www.w3.org/1999/xlink" content-type="doi" xlink:type="simple">10.3897/zookeys.1284.182481.figure17</object-id><object-id xmlns:xlink="http://www.w3.org/1999/xlink" content-type="arpha" xlink:type="simple">450257F9-6E8E-53F9-8385-A01129F52457</object-id><label>Figure 17.</label><caption><p><italic><tp:taxon-name><tp:taxon-name-part taxon-name-part-type="genus" reg="Thaipotamon">Thaipotamon</tp:taxon-name-part> <tp:taxon-name-part taxon-name-part-type="species" reg="suvankorni">suvankorni</tp:taxon-name-part></tp:taxon-name></italic> sp. nov., male, holotype (45.5 × 35.0 mm) (ZRC 2024.0336). <bold>A</bold>. Overall dorsal view; <bold>B</bold>. Cephalothorax (dorsal view); <bold>C</bold>. Cephalothorax (frontal view); <bold>D</bold>. Antennular fossa and epistome; <bold>E</bold>. Major chela; <bold>F</bold>. Minor chela.</p></caption><graphic xmlns:xlink="http://www.w3.org/1999/xlink" xlink:href="zookeys-1284-049_article-182481__-g017.jpg" id="oo_1705965.jpg" position="float" orientation="portrait" xlink:type="simple"><uri content-type="original_file" xlink:type="simple">https://binary.pensoft.net/fig/1705965</uri></graphic></fig><fig id="F20" position="float" orientation="portrait"><object-id xmlns:xlink="http://www.w3.org/1999/xlink" content-type="doi" xlink:type="simple">10.3897/zookeys.1284.182481.figure20</object-id><object-id xmlns:xlink="http://www.w3.org/1999/xlink" content-type="arpha" xlink:type="simple">8855B912-1C1B-52C3-AFAA-58FB6ADD930E</object-id><label>Figure 20.</label><caption><p><italic><tp:taxon-name><tp:taxon-name-part taxon-name-part-type="genus" reg="Thaipotamon">Thaipotamon</tp:taxon-name-part> <tp:taxon-name-part taxon-name-part-type="species" reg="suvankorni">suvankorni</tp:taxon-name-part></tp:taxon-name></italic> sp. nov., female, paratype (41.3 × 32.3 mm) (ZRC 2024.0337). <bold>A</bold>. Overall dorsal view; <bold>B</bold>. Pleonal somites 4–6 and telson; <bold>C</bold>. Sternopleonal cavity, showing vulvae.</p></caption><graphic xmlns:xlink="http://www.w3.org/1999/xlink" xlink:href="zookeys-1284-049_article-182481__-g020.jpg" id="oo_1705968.jpg" position="float" orientation="portrait" xlink:type="simple"><uri content-type="original_file" xlink:type="simple">https://binary.pensoft.net/fig/1705968</uri></graphic></fig></tp:treatment-sec><ref-list><ref id="B8"><mixed-citation xmlns:xlink="http://www.w3.org/1999/xlink" xlink:type="simple">Kumjan S, Chamchoi P (2018) Legal measures to conserve mealy crab for ecotourism management of Wat-Bot District. Rajabhat Journal of Sciences, Humanities &amp; Social Sciences 19(1): 27–35.</mixed-citation></ref><ref id="B7"><mixed-citation xmlns:xlink="http://www.w3.org/1999/xlink" xlink:type="simple">ICZN (1999) International Code of Zoological Nomenclature. Fourth edition. U.K. International Trust for Zoological Nomenclature, London, UK. 306 pp.</mixed-citation></ref><ref id="B17"><mixed-citation xmlns:xlink="http://www.w3.org/1999/xlink" xlink:type="simple">Ng PKL, Naiyanetr P (1993) New and recently described freshwater crabs (<tp:taxon-name><tp:taxon-name-part taxon-name-part-type="subphylum">Crustacea</tp:taxon-name-part></tp:taxon-name>: <tp:taxon-name><tp:taxon-name-part taxon-name-part-type="order">Decapoda</tp:taxon-name-part></tp:taxon-name>: <tp:taxon-name><tp:taxon-name-part taxon-name-part-type="infraorder">Brachyura</tp:taxon-name-part></tp:taxon-name>: <tp:taxon-name><tp:taxon-name-part taxon-name-part-type="family">Potamidae</tp:taxon-name-part></tp:taxon-name>, <tp:taxon-name><tp:taxon-name-part taxon-name-part-type="family">Gecarcinucidae</tp:taxon-name-part></tp:taxon-name> and <tp:taxon-name><tp:taxon-name-part taxon-name-part-type="family">Parathelphusidae</tp:taxon-name-part></tp:taxon-name>) from Thailand. Zoologische Verhandelingen 284: 1–117 [figs 1–68].</mixed-citation></ref></ref-list></tp:taxon-treatment>
