# Supplementary material for: Six new species of terrestrial crabs (Crustacea, Decapoda, Potamidae) from Thailand
Source: Zookeys. 2026 Jul 3;1284:49–86. doi: 10.3897/zookeys.1284.182481 (PMC13354988; doi:10.3897/zookeys.1284.182481)
Supplement: XML Treatment for Thaipotamon suvankorni [file zookeys.1284.182481-treatment5.xml]

<!DOCTYPE tp:taxon-treatment
  PUBLIC "-//TaxonX//DTD Taxonomic Treatment Publishing DTD v0 20100105//EN" "tax-treatment-NSO.dtd">
<tp:taxon-treatment xmlns:tp="http://www.plazi.org/taxpub"><tp:treatment-meta><kwd-group><label>Taxon classification</label><kwd>
              <named-content content-type="kingdom">Animalia</named-content>
            </kwd><kwd>
              <named-content content-type="order">Decapoda</named-content>
            </kwd><kwd>
              <named-content content-type="family">Potamidae</named-content>
            </kwd></kwd-group><mixed-citation publication-type="journal"><person-group><name><surname>Tan</surname><given-names>Zhi Wan</given-names></name><name><surname>Naiyanetr</surname><given-names>Phaibul</given-names></name><name><surname>Yeo</surname><given-names>Darren C. J.</given-names></name></person-group><article-title>Six new species of terrestrial crabs (<tp:taxon-name><tp:taxon-name-part taxon-name-part-type="subphylum" reg="Crustacea">Crustacea</tp:taxon-name-part></tp:taxon-name>, <tp:taxon-name><tp:taxon-name-part taxon-name-part-type="order" reg="Decapoda">Decapoda</tp:taxon-name-part></tp:taxon-name>, <tp:taxon-name><tp:taxon-name-part taxon-name-part-type="family" reg="Potamidae">Potamidae</tp:taxon-name-part></tp:taxon-name>) from Thailand</article-title><source>Zookeys</source><day>03</day><month>07</month><year>2026</year><volume>1284</volume><fpage>49</fpage><lpage>86</lpage><pub-id pub-id-type="doi">10.3897/zookeys.1284.182481</pub-id></mixed-citation></tp:treatment-meta><tp:nomenclature><tp:taxon-name><object-id xmlns:xlink="http://www.w3.org/1999/xlink" content-type="arpha" xlink:type="simple">CD301756-6AC4-5818-9858-3D1BA0FB9A5D</object-id>
                		<tp:taxon-name-part taxon-name-part-type="genus" reg="Thaipotamon">Thaipotamon</tp:taxon-name-part> <tp:taxon-name-part taxon-name-part-type="species" reg="suvankorni">suvankorni</tp:taxon-name-part>
                	
                		<object-id xmlns:xlink="http://www.w3.org/1999/xlink" content-type="zoobank" xlink:type="simple">https://zoobank.org/19EC85AA-3C2F-437E-B5DA-D97B181B71F8</object-id>
                	</tp:taxon-name><tp:taxon-status xmlns:xlink="http://www.w3.org/1999/xlink" xlink:type="simple">sp. nov.</tp:taxon-status><xref ref-type="fig" rid="F17">Figs 17</xref><xref ref-type="fig" rid="F18">, 18</xref><xref ref-type="fig" rid="F19">, 19</xref><xref ref-type="fig" rid="F20">, 20</xref></tp:nomenclature><tp:treatment-sec sec-type="Type material"><title>Type material.</title><p><bold><italic>Holotype</italic></bold>. Thailand • male (45.5 × 35.0 mm); Chachoengsao Province, Tha Ta Kiep Wildlife Sanctuary; Ubonwan Booncharm leg.; 26 May 1993; ZRC 2024.0336<bold><italic>. Paratypes</italic></bold>. Thailand • 1 male (38.7 × 29.9 mm); 2 females (41.3 × 32.3, 36.4 × 30.4 mm); same collection data as for holotype; ZRC 2024.0337.</p></tp:treatment-sec><tp:treatment-sec sec-type="Diagnosis"><title>Diagnosis.</title><p>Carapace (Figs <xref ref-type="fig" rid="F17">17A</xref>, <xref ref-type="fig" rid="F17">17B</xref>, <xref ref-type="fig" rid="F20">20A</xref>) transversely sub-ovate, wider than long, <abbrev xmlns:xlink="http://www.w3.org/1999/xlink" xlink:title="carapace maximum width" xlink:type="simple">CW</abbrev>/<abbrev xmlns:xlink="http://www.w3.org/1999/xlink" xlink:title="length at the midline" xlink:type="simple">CL</abbrev> ratio 1.20–1.30, high; dorsal surface (Fig. <xref ref-type="fig" rid="F17">17C</xref>) convex transversely and longitudinally. Epigastric cristae (Fig. <xref ref-type="fig" rid="F17">17C</xref>) distinct, smooth, not cristate, separated by broad, median Y-shaped furrow, gently sloping posterolaterally; epigastric cristae just anterior of postorbital cristae, separated by short weak, furrow; postorbital cristae distinct, margin entire, smooth, appearing weakly concave from dorsal view, outer edge smooth, confluent with anterolateral margins. External orbital tooth (Fig. <xref ref-type="fig" rid="F17">17B</xref>) distinct, narrowly triangular, outer margin straight, equal to length of inner margin, demarcated from rest of anterolateral margin by V-shaped cleft; epibranchial tooth (Fig. <xref ref-type="fig" rid="F17">17B</xref>) small, visible from dorsal view as nodule. Anterolateral margins convex, not cristate, smooth. Frontal, orbital, anterolateral, branchial, mesogastric, urogastric, cardiac, intestinal, suborbital, pterygostomial regions smooth; subhepatic, sub-branchial regions (Fig. <xref ref-type="fig" rid="F17">17C</xref>) covered with weak striae. Male pleonal somite 6 lateral margins convex (Fig. <xref ref-type="fig" rid="F18">18C</xref>). G1 (Fig. <xref ref-type="fig" rid="F19">19B–E</xref>) slender, sinuous; terminal article 0.54 × length of subterminal article, gently curving outwards, with high and broad dorsal flap on proximal half, apex slightly skewed towards proximal portion, with relatively gradually tapered distal margin, flap 0.57 × length of terminal article (from ventral view), not reaching tip from dorsal view; terminal article not distinctly separated from subterminal article by dilation. G2 (Fig. <xref ref-type="fig" rid="F19">19F</xref>) long, with distal article 0.65 × length of basal article. Female vulvae (Fig. <xref ref-type="fig" rid="F20">20C</xref>) large, oval, recessed, opening directed mesially, located at mesial end of sternite 6, approximtely half the length of sternite 6, with short, calcified eave and soft membranous flap-like protrusion.</p><fig id="F17" position="float" orientation="portrait"><object-id xmlns:xlink="http://www.w3.org/1999/xlink" content-type="doi" xlink:type="simple">10.3897/zookeys.1284.182481.figure17</object-id><object-id xmlns:xlink="http://www.w3.org/1999/xlink" content-type="arpha" xlink:type="simple">450257F9-6E8E-53F9-8385-A01129F52457</object-id><label>Figure 17.</label><caption><p><italic><tp:taxon-name><tp:taxon-name-part taxon-name-part-type="genus" reg="Thaipotamon">Thaipotamon</tp:taxon-name-part> <tp:taxon-name-part taxon-name-part-type="species" reg="suvankorni">suvankorni</tp:taxon-name-part></tp:taxon-name></italic> sp. nov., male, holotype (45.5 × 35.0 mm) (ZRC 2024.0336). <bold>A</bold>. Overall dorsal view; <bold>B</bold>. Cephalothorax (dorsal view); <bold>C</bold>. Cephalothorax (frontal view); <bold>D</bold>. Antennular fossa and epistome; <bold>E</bold>. Major chela; <bold>F</bold>. Minor chela.</p></caption><graphic xmlns:xlink="http://www.w3.org/1999/xlink" xlink:href="zookeys-1284-049_article-182481__-g017.jpg" id="oo_1705965.jpg" position="float" orientation="portrait" xlink:type="simple"><uri content-type="original_file" xlink:type="simple">https://binary.pensoft.net/fig/1705965</uri></graphic></fig><fig id="F18" position="float" orientation="portrait"><object-id xmlns:xlink="http://www.w3.org/1999/xlink" content-type="doi" xlink:type="simple">10.3897/zookeys.1284.182481.figure18</object-id><object-id xmlns:xlink="http://www.w3.org/1999/xlink" content-type="arpha" xlink:type="simple">08F2BA48-4EED-55C4-AE9A-880BF9F31D15</object-id><label>Figure 18.</label><caption><p><italic><tp:taxon-name><tp:taxon-name-part taxon-name-part-type="genus" reg="Thaipotamon">Thaipotamon</tp:taxon-name-part> <tp:taxon-name-part taxon-name-part-type="species" reg="suvankorni">suvankorni</tp:taxon-name-part></tp:taxon-name></italic> sp. nov., male, holotype (45.5 × 35.0 mm) (ZRC 2024.0336). <bold>A</bold>. Anterior thoracic sternites; <bold>B</bold>. Pleon somites 1–5; <bold>C</bold>. Posterior thoracic sternites, pleonal somites 4–6, and telson; <bold>D</bold>. Sternopleonal cavity, showing left G1.</p></caption><graphic xmlns:xlink="http://www.w3.org/1999/xlink" xlink:href="zookeys-1284-049_article-182481__-g018.jpg" id="oo_1705966.jpg" position="float" orientation="portrait" xlink:type="simple"><uri content-type="original_file" xlink:type="simple">https://binary.pensoft.net/fig/1705966</uri></graphic></fig><fig id="F19" position="float" orientation="portrait"><object-id xmlns:xlink="http://www.w3.org/1999/xlink" content-type="doi" xlink:type="simple">10.3897/zookeys.1284.182481.figure19</object-id><object-id xmlns:xlink="http://www.w3.org/1999/xlink" content-type="arpha" xlink:type="simple">425B33F4-8AD4-5AFF-870E-7DD8324CD55D</object-id><label>Figure 19.</label><caption><p><italic><tp:taxon-name><tp:taxon-name-part taxon-name-part-type="genus" reg="Thaipotamon">Thaipotamon</tp:taxon-name-part> <tp:taxon-name-part taxon-name-part-type="species" reg="suvankorni">suvankorni</tp:taxon-name-part></tp:taxon-name></italic> sp. nov., male, holotype (45.5 × 35.0 mm) (ZRC 2024.0336). <bold>A</bold>. Left third maxilliped; <bold>B</bold>. Right G1 (dorsal view); <bold>C</bold>. Right G1 (ventral view); <bold>D</bold>. Terminal article of right G1 (dorsal view); <bold>E</bold>. Terminal article of right G1 (ventral view); <bold>F</bold>. Right G2. Scale bars: 2 mm.</p></caption><graphic xmlns:xlink="http://www.w3.org/1999/xlink" xlink:href="zookeys-1284-049_article-182481__-g019.jpg" id="oo_1705967.jpg" position="float" orientation="portrait" xlink:type="simple"><uri content-type="original_file" xlink:type="simple">https://binary.pensoft.net/fig/1705967</uri></graphic></fig><fig id="F20" position="float" orientation="portrait"><object-id xmlns:xlink="http://www.w3.org/1999/xlink" content-type="doi" xlink:type="simple">10.3897/zookeys.1284.182481.figure20</object-id><object-id xmlns:xlink="http://www.w3.org/1999/xlink" content-type="arpha" xlink:type="simple">8855B912-1C1B-52C3-AFAA-58FB6ADD930E</object-id><label>Figure 20.</label><caption><p><italic><tp:taxon-name><tp:taxon-name-part taxon-name-part-type="genus" reg="Thaipotamon">Thaipotamon</tp:taxon-name-part> <tp:taxon-name-part taxon-name-part-type="species" reg="suvankorni">suvankorni</tp:taxon-name-part></tp:taxon-name></italic> sp. nov., female, paratype (41.3 × 32.3 mm) (ZRC 2024.0337). <bold>A</bold>. Overall dorsal view; <bold>B</bold>. Pleonal somites 4–6 and telson; <bold>C</bold>. Sternopleonal cavity, showing vulvae.</p></caption><graphic xmlns:xlink="http://www.w3.org/1999/xlink" xlink:href="zookeys-1284-049_article-182481__-g020.jpg" id="oo_1705968.jpg" position="float" orientation="portrait" xlink:type="simple"><uri content-type="original_file" xlink:type="simple">https://binary.pensoft.net/fig/1705968</uri></graphic></fig></tp:treatment-sec><tp:treatment-sec sec-type="Etymology"><title>Etymology.</title><p>This species is named in honour of Mr. Phairot Suvankorn, former director of the Department of Royal Forestry, Ministry of Agriculture, Thailand.</p></tp:treatment-sec><tp:treatment-sec sec-type="Remarks"><title>Remarks.</title><p>The general G1 structure of <italic><tp:taxon-name><tp:taxon-name-part taxon-name-part-type="genus" reg="Thaipotamon">Thaipotamon</tp:taxon-name-part> <tp:taxon-name-part taxon-name-part-type="species" reg="suvankorni">suvankorni</tp:taxon-name-part></tp:taxon-name></italic> sp. nov., resembles that of <italic><tp:taxon-name><tp:taxon-name-part taxon-name-part-type="genus" reg="Thaipotamon">T.</tp:taxon-name-part> <tp:taxon-name-part taxon-name-part-type="species" reg="songkhwae">songkhwae</tp:taxon-name-part></tp:taxon-name></italic> sp. nov. They can nevertheless be separated by other G1 characters, as well as some carapace characters (see earlier remarks for <italic><tp:taxon-name><tp:taxon-name-part taxon-name-part-type="genus" reg="Thaipotamon">Thaipotamon</tp:taxon-name-part> <tp:taxon-name-part taxon-name-part-type="species" reg="songkhwae">songkhwae</tp:taxon-name-part></tp:taxon-name></italic> sp. nov.). <italic><tp:taxon-name><tp:taxon-name-part taxon-name-part-type="genus" reg="Thaipotamon">Thaipotamon</tp:taxon-name-part> <tp:taxon-name-part taxon-name-part-type="species" reg="suvankorni">suvankorni</tp:taxon-name-part></tp:taxon-name></italic> sp. nov., is also similar to <italic><tp:taxon-name><tp:taxon-name-part taxon-name-part-type="genus" reg="Thaipotamon">T.</tp:taxon-name-part> <tp:taxon-name-part taxon-name-part-type="species" reg="siamense">siamense</tp:taxon-name-part></tp:taxon-name></italic> in the relatively weakly curved G1 terminal article; however, <italic><tp:taxon-name><tp:taxon-name-part taxon-name-part-type="genus" reg="Thaipotamon">T.</tp:taxon-name-part> <tp:taxon-name-part taxon-name-part-type="species" reg="suvankorni">suvankorni</tp:taxon-name-part></tp:taxon-name></italic> sp. nov., still clearly differs from <italic><tp:taxon-name><tp:taxon-name-part taxon-name-part-type="genus" reg="Thaipotamon">T.</tp:taxon-name-part> <tp:taxon-name-part taxon-name-part-type="species" reg="siamense">siamense</tp:taxon-name-part></tp:taxon-name></italic> by the following differences: G1 terminal article relatively longer, 0.54 × length of subterminal article (Fig. <xref ref-type="fig" rid="F19">19B–E</xref>) (vs G1 terminal article relatively shorter, 0.52 × length of subterminal article; cf. <xref ref-type="bibr" rid="B17">Ng and Naiyanetr 1993</xref>: figs 18A, 19A); and G1 terminal article dorsal flap apex appears slightly skewed towards proximal portion, with relatively gradually tapered distal margin (Fig. <xref ref-type="fig" rid="F19">19D</xref>) (vs G1 terminal article dorsal flap apex medial, with abruptly tapered distal margin; cf. <xref ref-type="bibr" rid="B17">Ng and Naiyanetr 1993</xref>: fig. 19A). Since female specimens are available for this species, vulvae (Fig. <xref ref-type="fig" rid="F20">20C</xref>) characters, which are potentially diagnostic, have also been included in the Diagnosis for future taxonomic reference.</p></tp:treatment-sec><tp:treatment-sec sec-type="Distribution"><title>Distribution.</title><p>Chachoengsao Province, eastern Thailand.</p></tp:treatment-sec><ref-list><ref id="B17"><mixed-citation xmlns:xlink="http://www.w3.org/1999/xlink" xlink:type="simple">Ng PKL, Naiyanetr P (1993) New and recently described freshwater crabs (<tp:taxon-name><tp:taxon-name-part taxon-name-part-type="subphylum">Crustacea</tp:taxon-name-part></tp:taxon-name>: <tp:taxon-name><tp:taxon-name-part taxon-name-part-type="order">Decapoda</tp:taxon-name-part></tp:taxon-name>: <tp:taxon-name><tp:taxon-name-part taxon-name-part-type="infraorder">Brachyura</tp:taxon-name-part></tp:taxon-name>: <tp:taxon-name><tp:taxon-name-part taxon-name-part-type="family">Potamidae</tp:taxon-name-part></tp:taxon-name>, <tp:taxon-name><tp:taxon-name-part taxon-name-part-type="family">Gecarcinucidae</tp:taxon-name-part></tp:taxon-name> and <tp:taxon-name><tp:taxon-name-part taxon-name-part-type="family">Parathelphusidae</tp:taxon-name-part></tp:taxon-name>) from Thailand. Zoologische Verhandelingen 284: 1–117 [figs 1–68].</mixed-citation></ref></ref-list></tp:taxon-treatment>
