# Supplementary material for: Six new species of terrestrial crabs (Crustacea, Decapoda, Potamidae) from Thailand
Source: Zookeys. 2026 Jul 3;1284:49–86. doi: 10.3897/zookeys.1284.182481 (PMC13354988; doi:10.3897/zookeys.1284.182481)
Supplement: XML Treatment for Thaipotamon wangsaphung [file zookeys.1284.182481-treatment6.xml]

<!DOCTYPE tp:taxon-treatment
  PUBLIC "-//TaxonX//DTD Taxonomic Treatment Publishing DTD v0 20100105//EN" "tax-treatment-NSO.dtd">
<tp:taxon-treatment xmlns:tp="http://www.plazi.org/taxpub"><tp:treatment-meta><kwd-group><label>Taxon classification</label><kwd>
              <named-content content-type="kingdom">Animalia</named-content>
            </kwd><kwd>
              <named-content content-type="order">Decapoda</named-content>
            </kwd><kwd>
              <named-content content-type="family">Potamidae</named-content>
            </kwd></kwd-group><mixed-citation publication-type="journal"><person-group><name><surname>Tan</surname><given-names>Zhi Wan</given-names></name><name><surname>Naiyanetr</surname><given-names>Phaibul</given-names></name><name><surname>Yeo</surname><given-names>Darren C. J.</given-names></name></person-group><article-title>Six new species of terrestrial crabs (<tp:taxon-name><tp:taxon-name-part taxon-name-part-type="subphylum" reg="Crustacea">Crustacea</tp:taxon-name-part></tp:taxon-name>, <tp:taxon-name><tp:taxon-name-part taxon-name-part-type="order" reg="Decapoda">Decapoda</tp:taxon-name-part></tp:taxon-name>, <tp:taxon-name><tp:taxon-name-part taxon-name-part-type="family" reg="Potamidae">Potamidae</tp:taxon-name-part></tp:taxon-name>) from Thailand</article-title><source>Zookeys</source><day>03</day><month>07</month><year>2026</year><volume>1284</volume><fpage>49</fpage><lpage>86</lpage><pub-id pub-id-type="doi">10.3897/zookeys.1284.182481</pub-id></mixed-citation></tp:treatment-meta><tp:nomenclature><tp:taxon-name><object-id xmlns:xlink="http://www.w3.org/1999/xlink" content-type="arpha" xlink:type="simple">7413DBF9-38DF-5888-885F-E85507407428</object-id>
                		<tp:taxon-name-part taxon-name-part-type="genus" reg="Thaipotamon">Thaipotamon</tp:taxon-name-part> <tp:taxon-name-part taxon-name-part-type="species" reg="wangsaphung">wangsaphung</tp:taxon-name-part>
                	
                		<object-id xmlns:xlink="http://www.w3.org/1999/xlink" content-type="zoobank" xlink:type="simple">https://zoobank.org/0B03B44A-284D-4D96-BC69-6724CB2A81E5</object-id>
                	</tp:taxon-name><tp:taxon-status xmlns:xlink="http://www.w3.org/1999/xlink" xlink:type="simple">sp. nov.</tp:taxon-status><xref ref-type="fig" rid="F21">Figs 21</xref><xref ref-type="fig" rid="F22">, 22</xref><xref ref-type="fig" rid="F23">, 23</xref><xref ref-type="fig" rid="F24">, 24</xref></tp:nomenclature><tp:treatment-sec sec-type="Type material"><title>Type material.</title><p><bold><italic>Holotype</italic></bold>. Thailand • male (40.7 × 28.7 mm); Loei Province, Wang Saphung District, Ban Na Luang, Phu Luang; P. Naiyanetr leg.; 14 Oct. 1998; ZRC 2024.0338<bold>. <italic>Paratypes</italic></bold>. Thailand • 1 male (36.6 × 27.0 mm); 1 female (33.0 × 24.9 mm); same collection data as for holotype; ZRC 2024.0339.</p></tp:treatment-sec><tp:treatment-sec sec-type="Diagnosis"><title>Diagnosis.</title><p>Carapace (Figs <xref ref-type="fig" rid="F21">21A</xref>, <xref ref-type="fig" rid="F21">21B</xref>, <xref ref-type="fig" rid="F24">24A</xref>) transversely sub-ovate, wider than long, <abbrev xmlns:xlink="http://www.w3.org/1999/xlink" xlink:title="carapace maximum width" xlink:type="simple">CW</abbrev>/<abbrev xmlns:xlink="http://www.w3.org/1999/xlink" xlink:title="length at the midline" xlink:type="simple">CL</abbrev> ratio 1.33–1.37, high; dorsal surface (Fig. <xref ref-type="fig" rid="F21">21C</xref>) convex longitudinally and transversely. Epigastric cristae distinct, smooth, not cristate, separated by broad, median Y-shaped furrow, sloping posterolaterally strongly; epigastric cristae anterior of postorbital cristae, barely separated by furrow; postorbital cristae distinct, margin entire, smooth, appearing concave from dorsal view, outer edge smooth, confluent with anterolateral margins. External orbital tooth (Fig. <xref ref-type="fig" rid="F21">21B</xref>) distinct, narrowly triangular, outer margin straight, subequal to length of inner margin, demarcated from rest of anterolateral margin by V-shaped cleft; epibranchial tooth (Fig. <xref ref-type="fig" rid="F21">21B</xref>) weakly produced, visible from dorsal view as nodule. Anterolateral margins convex, smooth. Frontal, orbital, anterolateral, branchial, mesogastric, urogastric, cardiac, intestinal, suborbital, pterygostomial regions smooth; subhepatic, sub-branchial regions (Fig. <xref ref-type="fig" rid="F21">21C</xref>) weakly granulose. Male pleonal somite 6 lateral margins convex (Fig. <xref ref-type="fig" rid="F22">22C</xref>). G1 (Fig. <xref ref-type="fig" rid="F23">23B–E</xref>) slender, sinuous; terminal article 0.53 × length of subterminal article, strongly curving outwards, with high and broad dorsal flap on proximal half, apex medial in position, with proximal margin abruptly tapered, almost perpendicularly, with relatively gradually tapered distal margin, flap 0.57 × length of terminal article (from ventral view), reaching tip from dorsal view; terminal article not distinctly separated from subterminal article by dilation. G2 (Fig. <xref ref-type="fig" rid="F23">23F</xref>) long, with distal article 0.61 × length of basal article. Female vulvae (Fig. <xref ref-type="fig" rid="F24">24C</xref>) large, semi-circular, recessed, opening directed mesially, located at mesial end of sternite 6, more than half length of sternite 6, with calcified eave and large, soft membranous flap-like protrusion, obscuring opening.</p><fig id="F21" position="float" orientation="portrait"><object-id xmlns:xlink="http://www.w3.org/1999/xlink" content-type="doi" xlink:type="simple">10.3897/zookeys.1284.182481.figure21</object-id><object-id xmlns:xlink="http://www.w3.org/1999/xlink" content-type="arpha" xlink:type="simple">BF653DBA-384E-573E-84A6-D8B4C4F4B411</object-id><label>Figure 21.</label><caption><p><italic><tp:taxon-name><tp:taxon-name-part taxon-name-part-type="genus" reg="Thaipotamon">Thaipotamon</tp:taxon-name-part> <tp:taxon-name-part taxon-name-part-type="species" reg="wangsaphung">wangsaphung</tp:taxon-name-part></tp:taxon-name></italic> sp. nov., male, holotype (40.7 × 28.7 mm) (ZRC 2024.0338). <bold>A</bold>. Overall dorsal view; <bold>B</bold>. Cephalothorax (dorsal view); <bold>C</bold>. Cephalothorax (frontal view); <bold>D</bold>. Antennular fossa and epistome; <bold>E</bold>. Major chela; <bold>F</bold>. Minor chela.</p></caption><graphic xmlns:xlink="http://www.w3.org/1999/xlink" xlink:href="zookeys-1284-049_article-182481__-g021.jpg" id="oo_1705969.jpg" position="float" orientation="portrait" xlink:type="simple"><uri content-type="original_file" xlink:type="simple">https://binary.pensoft.net/fig/1705969</uri></graphic></fig><fig id="F22" position="float" orientation="portrait"><object-id xmlns:xlink="http://www.w3.org/1999/xlink" content-type="doi" xlink:type="simple">10.3897/zookeys.1284.182481.figure22</object-id><object-id xmlns:xlink="http://www.w3.org/1999/xlink" content-type="arpha" xlink:type="simple">DBC3AF50-DD4E-5F14-925E-E43278F4A1A1</object-id><label>Figure 22.</label><caption><p><italic><tp:taxon-name><tp:taxon-name-part taxon-name-part-type="genus" reg="Thaipotamon">Thaipotamon</tp:taxon-name-part> <tp:taxon-name-part taxon-name-part-type="species" reg="wangsaphung">wangsaphung</tp:taxon-name-part></tp:taxon-name></italic> sp. nov., male, holotype (40.7 × 28.7 mm) (ZRC 2024.0338). <bold>A</bold>. Anterior thoracic sternites; <bold>B</bold>. Pleon somites 1–5; <bold>C</bold>. Posterior thoracic sternites, pleonal somites 4–6; <bold>D</bold>. Sternopleonal cavity, showing left G1.</p></caption><graphic xmlns:xlink="http://www.w3.org/1999/xlink" xlink:href="zookeys-1284-049_article-182481__-g022.jpg" id="oo_1705970.jpg" position="float" orientation="portrait" xlink:type="simple"><uri content-type="original_file" xlink:type="simple">https://binary.pensoft.net/fig/1705970</uri></graphic></fig><fig id="F23" position="float" orientation="portrait"><object-id xmlns:xlink="http://www.w3.org/1999/xlink" content-type="doi" xlink:type="simple">10.3897/zookeys.1284.182481.figure23</object-id><object-id xmlns:xlink="http://www.w3.org/1999/xlink" content-type="arpha" xlink:type="simple">574AE76F-4742-5C54-926C-9E73E210ED85</object-id><label>Figure 23.</label><caption><p><italic><tp:taxon-name><tp:taxon-name-part taxon-name-part-type="genus" reg="Thaipotamon">Thaipotamon</tp:taxon-name-part> <tp:taxon-name-part taxon-name-part-type="species" reg="wangsaphung">wangsaphung</tp:taxon-name-part></tp:taxon-name></italic> sp. nov., male, holotype (40.7 × 28.7 mm) (ZRC 2024.0338). <bold>A</bold>. Left third maxilliped; <bold>B</bold>. Right G1 (dorsal view); <bold>C</bold>. Right G1 (ventral view); <bold>D</bold>. Terminal article of right G1 (dorsal view); <bold>E</bold>. Terminal article of right G1 (ventral view); <bold>F</bold>. Right G2. Scale bars: 2 mm.</p></caption><graphic xmlns:xlink="http://www.w3.org/1999/xlink" xlink:href="zookeys-1284-049_article-182481__-g023.jpg" id="oo_1705971.jpg" position="float" orientation="portrait" xlink:type="simple"><uri content-type="original_file" xlink:type="simple">https://binary.pensoft.net/fig/1705971</uri></graphic></fig><fig id="F24" position="float" orientation="portrait"><object-id xmlns:xlink="http://www.w3.org/1999/xlink" content-type="doi" xlink:type="simple">10.3897/zookeys.1284.182481.figure24</object-id><object-id xmlns:xlink="http://www.w3.org/1999/xlink" content-type="arpha" xlink:type="simple">1C933794-83BD-58BD-9BA5-59FD676B7C5E</object-id><label>Figure 24.</label><caption><p><italic><tp:taxon-name><tp:taxon-name-part taxon-name-part-type="genus" reg="Thaipotamon">Thaipotamon</tp:taxon-name-part> <tp:taxon-name-part taxon-name-part-type="species" reg="wangsaphung">wangsaphung</tp:taxon-name-part></tp:taxon-name></italic> sp. nov., female, paratype (33.0 × 24.9 mm) (ZRC 2024.0339). <bold>A</bold>. Overall dorsal view; <bold>B</bold>. Pleonal somites 4–6 and telson; <bold>C</bold>. Sternopleonal cavity, showing vulvae.</p></caption><graphic xmlns:xlink="http://www.w3.org/1999/xlink" xlink:href="zookeys-1284-049_article-182481__-g024.jpg" id="oo_1705972.jpg" position="float" orientation="portrait" xlink:type="simple"><uri content-type="original_file" xlink:type="simple">https://binary.pensoft.net/fig/1705972</uri></graphic></fig></tp:treatment-sec><tp:treatment-sec sec-type="Etymology"><title>Etymology.</title><p>The species name is named after the locality it was collected from, Wang Saphung District in Loei Province, northeastern Thailand. The name is used as a noun in apposition.</p></tp:treatment-sec><tp:treatment-sec sec-type="Remarks"><title>Remarks.</title><p><italic><tp:taxon-name><tp:taxon-name-part taxon-name-part-type="genus" reg="Thaipotamon">Thaipotamon</tp:taxon-name-part> <tp:taxon-name-part taxon-name-part-type="species" reg="wangsaphung">wangsaphung</tp:taxon-name-part></tp:taxon-name></italic> sp. nov., most closely resembles <italic><tp:taxon-name><tp:taxon-name-part taxon-name-part-type="genus" reg="Thaipotamon">T.</tp:taxon-name-part> <tp:taxon-name-part taxon-name-part-type="species" reg="holthuisi">holthuisi</tp:taxon-name-part></tp:taxon-name></italic> Naiyanetr &amp; Yeo, 2010, in its G1 terminal article, which features a high, broad dorsal flap on proximal half, with apex in median position, distal portion bent outwards (Fig. <xref ref-type="fig" rid="F23">23B–E</xref>; cf. <xref ref-type="bibr" rid="B14">Naiyanetr and Yeo 2010</xref>: fig. 2). <italic><tp:taxon-name><tp:taxon-name-part taxon-name-part-type="genus" reg="Thaipotamon">Thaipotamon</tp:taxon-name-part> <tp:taxon-name-part taxon-name-part-type="species" reg="wangsaphung">wangsaphung</tp:taxon-name-part></tp:taxon-name></italic> sp. nov., can nevertheless be distinguished from <italic><tp:taxon-name><tp:taxon-name-part taxon-name-part-type="genus" reg="Thaipotamon">T.</tp:taxon-name-part> <tp:taxon-name-part taxon-name-part-type="species" reg="holthuisi">holthuisi</tp:taxon-name-part></tp:taxon-name></italic> by the following characters: epigastric cristae separated from postorbital cristae by shallow grooves (Figs <xref ref-type="fig" rid="F21">21B</xref>, <xref ref-type="fig" rid="F24">24A</xref>) (vs epigastric cristae appearing to be confluent with postorbital cristae; cf. <xref ref-type="bibr" rid="B14">Naiyanetr and Yeo 2010</xref>: fig. 1A); epigastric cristae sloping posterolaterally in dorsal view (Figs <xref ref-type="fig" rid="F21">21B</xref>, <xref ref-type="fig" rid="F24">24A</xref>) (vs epigastric cristae parallel to frontal margin in dorsal view; cf. <xref ref-type="bibr" rid="B14">Naiyanetr and Yeo 2010</xref>: fig. 1A); postorbital cristae concave in dorsal view (Figs <xref ref-type="fig" rid="F21">21B</xref>, <xref ref-type="fig" rid="F24">24A</xref>) (vs postorbital cristae subparallel to frontal margin in dorsal view; cf. <xref ref-type="bibr" rid="B14">Naiyanetr and Yeo 2010</xref>: fig. 1A); G1 terminal article relatively longer, 0.53 × length of subterminal article (Fig. <xref ref-type="fig" rid="F23">23B–E</xref>) (vs G1 terminal article relatively shorter, 0.51 × length of subterminal article; cf. <xref ref-type="bibr" rid="B14">Naiyanetr and Yeo 2010</xref>: fig. 2); and G1 terminal article dorsal flap distal margin gently tapering with a long, broad, gently convex apex (Fig. <xref ref-type="fig" rid="F23">23D</xref>) (vs G1 terminal article dorsal flap distal margin abruptly tapered, almost perpendicularly; cf. <xref ref-type="bibr" rid="B14">Naiyanetr and Yeo 2010</xref>: fig. 2C). Since a female specimen is available for this species, vulvae (Fig. <xref ref-type="fig" rid="F24">24C</xref>) characters, which are potentially diagnostic, have also been included in the Diagnosis for future taxonomic reference.</p></tp:treatment-sec><tp:treatment-sec sec-type="Distribution"><title>Distribution.</title><p>Loei Province, northeastern Thailand.</p><sec sec-type="Key to adult male Thaiphusa species" id="sec5"><title>Key to adult male <italic><tp:taxon-name><tp:taxon-name-part taxon-name-part-type="genus" reg="Thaiphusa">Thaiphusa</tp:taxon-name-part></tp:taxon-name></italic> species</title><table-wrap content-type="key" position="anchor" orientation="portrait"><table><tbody><tr><td rowspan="1" colspan="1">1</td><td rowspan="1" colspan="1">G1 terminal article not distinctly bent outwards, almost straight</td><td rowspan="1" colspan="1">
                      <bold>2</bold>
                    </td></tr><tr><td rowspan="1" colspan="1">–</td><td rowspan="1" colspan="1">G1 terminal article distinctly bent and curving outwards</td><td rowspan="1" colspan="1">
                      <bold>4</bold>
                    </td></tr><tr><td rowspan="1" colspan="1">2</td><td rowspan="1" colspan="1">Carapace with branchial regions not distinctly inflated; G1 subterminal article proximal part abruptly tapering to distal neck-like part with distinct L-shaped cleft on lateral margin</td><td rowspan="1" colspan="1"><bold><italic><tp:taxon-name><tp:taxon-name-part taxon-name-part-type="genus" reg="Thaiphusa">T.</tp:taxon-name-part> <tp:taxon-name-part taxon-name-part-type="species" reg="tenasserimensis">tenasserimensis</tp:taxon-name-part></tp:taxon-name></italic> (De Man, 1898)</bold> [Thagata, Mount Mooleyit, southern Myanmar]</td></tr><tr><td rowspan="1" colspan="1">–</td><td rowspan="1" colspan="1">Carapace with branchial regions distinctly inflated, appearing swollen; G1 subterminal article proximal part tapering relatively gentler to distal neck-like distal part, without trace of cleft on lateral margins</td><td rowspan="1" colspan="1">
                      <bold>3</bold>
                    </td></tr><tr><td rowspan="1" colspan="1">3</td><td rowspan="1" colspan="1">Male thoracic sternite 3/4 groove demarcating suture not distinct; G1 terminal article longer, 0.63 × length of subterminal article, with dorsal flap lower and more gently convex; G1 subterminal article with narrowed, neck-like distal part longer than expanded proximal</td><td rowspan="1" colspan="1"><bold><italic><tp:taxon-name><tp:taxon-name-part taxon-name-part-type="genus" reg="Thaiphusa">T.</tp:taxon-name-part> <tp:taxon-name-part taxon-name-part-type="species" reg="sirikit">sirikit</tp:taxon-name-part></tp:taxon-name></italic> (Naiyanetr, 1992)</bold> [Kanchanaburi, western Thailand]</td></tr><tr><td rowspan="1" colspan="1">–</td><td rowspan="1" colspan="1">Male thoracic sternite 3/4 groove demarcating suture prominent; G1 terminal article shorter, 0.52 × length of subterminal article; G1 subterminal article with slender distal part relatively shorter, subequal to or shorter than expanded proximal part</td><td rowspan="1" colspan="1"><bold><italic><tp:taxon-name><tp:taxon-name-part taxon-name-part-type="genus" reg="Thaiphusa">T.</tp:taxon-name-part> <tp:taxon-name-part taxon-name-part-type="species" reg="reginamimus">reginamimus</tp:taxon-name-part></tp:taxon-name></italic> sp. nov</bold>. [Kanchanaburi, western Thailand]</td></tr><tr><td rowspan="1" colspan="1">4</td><td rowspan="1" colspan="1">G1 terminal article distal end more strongly curving outwards, nearly parallel to horizontal axis, dorsal flap with broad, gently convex apex; subterminal article without broad angular cleft on outer margin</td><td rowspan="1" colspan="1"><bold><italic><tp:taxon-name><tp:taxon-name-part taxon-name-part-type="genus" reg="Thaiphusa">T.</tp:taxon-name-part> <tp:taxon-name-part taxon-name-part-type="species" reg="mongkol">mongkol</tp:taxon-name-part></tp:taxon-name></italic> sp. nov</bold>. [Kanchanaburi, western Thailand]</td></tr><tr><td rowspan="1" colspan="1">–</td><td rowspan="1" colspan="1">G1 terminal article distal end less strongly curving outwards, ~ 40° from horizontal axis, dorsal flap with bluntly angular apex; subterminal article with broad angular cleft on outer margin</td><td rowspan="1" colspan="1"><bold><italic><tp:taxon-name><tp:taxon-name-part taxon-name-part-type="genus" reg="Thaiphusa">T.</tp:taxon-name-part> <tp:taxon-name-part taxon-name-part-type="species" reg="chantaburiensis">chantaburiensis</tp:taxon-name-part></tp:taxon-name></italic> (Chuensri, 1973)</bold> [Chanthaburi, eastern Thailand]</td></tr></tbody></table></table-wrap></sec><sec sec-type="Key to adult male Thaipotamon species" id="sec6"><title>Key to adult male <italic><tp:taxon-name><tp:taxon-name-part taxon-name-part-type="genus" reg="Thaipotamon">Thaipotamon</tp:taxon-name-part></tp:taxon-name></italic> species</title><table-wrap content-type="key" position="anchor" orientation="portrait"><table><tbody><tr><td rowspan="1" colspan="1">1</td><td rowspan="1" colspan="1">Dorsal flap of G1 terminal article with apex skewed towards proximal portion</td><td rowspan="1" colspan="1">
                      <bold>2</bold>
                    </td></tr><tr><td rowspan="1" colspan="1">–</td><td rowspan="1" colspan="1">Dorsal flap of G1 terminal article with apex in median portion</td><td rowspan="1" colspan="1">
                      <bold>3</bold>
                    </td></tr><tr><td rowspan="1" colspan="1">2</td><td rowspan="1" colspan="1">Carapace more transverse, ~ 1.35–1.38 × broader than long; external orbital tooth relatively more broadly triangular; cervical grooves and grooves between epibranchial and postorbital cristae indistinct; G1 subterminal article with cleft on outer margin at distal end; G1 terminal article relatively longer, 0.58 × length of subterminal article, tip narrow and sharp, with broad dorsal flap, 0.60 × length of terminal article, completely extending to tip of terminal article</td><td rowspan="1" colspan="1"><bold><italic><tp:taxon-name><tp:taxon-name-part taxon-name-part-type="genus" reg="Thaipotamon">T.</tp:taxon-name-part> <tp:taxon-name-part taxon-name-part-type="species" reg="songkhwae">songkhwae</tp:taxon-name-part></tp:taxon-name></italic> sp. nov</bold>. [Phitsanulok, northern Thailand]</td></tr><tr><td rowspan="1" colspan="1">–</td><td rowspan="1" colspan="1">Carapace less transverse, ~ 1.31 × broader than long; external orbital tooth relatively more acutely triangular; cervical grooves and grooves between epibranchial and postorbital cristae shallow but distinct; G1 subterminal article without cleft on outer margin; G1 terminal article relatively shorter, 0.54 × length of subterminal article, tip broad and blunt, with narrower dorsal flap, 0.57 × length of terminal article, not reaching tip of terminal article</td><td rowspan="1" colspan="1"><bold><italic><tp:taxon-name><tp:taxon-name-part taxon-name-part-type="genus" reg="Thaipotamon">T.</tp:taxon-name-part> <tp:taxon-name-part taxon-name-part-type="species" reg="suvankorni">suvankorni</tp:taxon-name-part></tp:taxon-name></italic> sp. nov</bold>. [Chachoengsao, eastern Thailand]</td></tr><tr><td rowspan="1" colspan="1">3</td><td rowspan="1" colspan="1">Dorsal flap of G1 terminal article not reaching tip of terminal article</td><td rowspan="1" colspan="1">
                      <bold>4</bold>
                    </td></tr><tr><td rowspan="1" colspan="1">–</td><td rowspan="1" colspan="1">Dorsal flap of G1 terminal article reaching tip of terminal article</td><td rowspan="1" colspan="1">
                      <bold>7</bold>
                    </td></tr><tr><td rowspan="1" colspan="1">4</td><td rowspan="1" colspan="1">Cervical grooves and grooves between epibranchial and postorbital cristae shallow but distinct; epistome posterior margin median tooth acutely triangular; G1 relatively more strongly curved outwards, tip terminating parallel or almost parallel to horizontal axis</td><td rowspan="1" colspan="1">
                      <bold>5</bold>
                    </td></tr><tr><td rowspan="1" colspan="1">–</td><td rowspan="1" colspan="1">Cervical grooves and grooves between epibranchial and postorbital cristae indistinct; epistome posterior margin median tooth broadly triangular; G1 relatively less strongly curved outwards, tip directed between 45–70° from horizontal axis</td><td rowspan="1" colspan="1">
                      <bold>6</bold>
                    </td></tr><tr><td rowspan="1" colspan="1">5</td><td rowspan="1" colspan="1">External orbital tooth very acutely triangular; epistome posterior margin lateral parts straight; G1 terminal article longer, 0.59 × length of subterminal article, dorsal flap broader, 0.62 × length of terminal article</td><td rowspan="1" colspan="1"><bold><italic><tp:taxon-name><tp:taxon-name-part taxon-name-part-type="genus" reg="Thaipotamon">T.</tp:taxon-name-part> <tp:taxon-name-part taxon-name-part-type="species" reg="chulabhorn">chulabhorn</tp:taxon-name-part></tp:taxon-name></italic> Naiyanetr, 1993</bold> [Maha Sarakham, northeastern Thailand]</td></tr><tr><td rowspan="1" colspan="1">–</td><td rowspan="1" colspan="1">External orbital tooth more broadly triangular; epistome posterior margin lateral parts gently convex; G1 terminal article shorter, 0.46 × length of subterminal article, dorsal flap narrower, 0.57 × length of terminal article</td><td rowspan="1" colspan="1"><bold><italic><tp:taxon-name><tp:taxon-name-part taxon-name-part-type="genus" reg="Thaipotamon">T.</tp:taxon-name-part> <tp:taxon-name-part taxon-name-part-type="species" reg="varoonphornae">varoonphornae</tp:taxon-name-part></tp:taxon-name></italic> Ng &amp; Naiyanetr, 1993</bold> [Sa Kaeo, eastern Thailand]</td></tr><tr><td rowspan="1" colspan="1">6</td><td rowspan="1" colspan="1">Carapace more transverse, ~ 1.40 × broader than long; epigastric cristae lower, less distinct; supra- and infraorbital margins more strongly cristate; epibranchial tooth relatively sharper; G1 terminal article relatively longer, 0.51 × length of terminal article, with tip directed laterally, dorsal flap narrower, 0.62 × of the terminal article; distal part of outer margin of G1 subterminal article with shallow, broad rectangular cleft</td><td rowspan="1" colspan="1"><bold><italic><tp:taxon-name><tp:taxon-name-part taxon-name-part-type="genus" reg="Thaipotamon">T.</tp:taxon-name-part> <tp:taxon-name-part taxon-name-part-type="species" reg="dansai">dansai</tp:taxon-name-part></tp:taxon-name></italic> Ng &amp; Naiyanetr, 1993</bold> [Loei, northeastern Thailand]</td></tr><tr><td rowspan="1" colspan="1">–</td><td rowspan="1" colspan="1">Carapace relatively less broad, ~ 1.35 × broader than long; epigastric cristae stronger, more distinct; supra- and infraorbital margins less distinctly cristate; epibranchial tooth blunt, knob-like; G1 terminal article relatively shorter, 0.49 × length of terminal article, with tip not directed laterally but gently upcurved instead, dorsal flap broader, 0.65 × of terminal article; distal part of outer margin of G1 subterminal article without cleft</td><td rowspan="1" colspan="1"><bold><italic><tp:taxon-name><tp:taxon-name-part taxon-name-part-type="genus" reg="Thaipotamon">T.</tp:taxon-name-part> <tp:taxon-name-part taxon-name-part-type="species" reg="lomkao">lomkao</tp:taxon-name-part></tp:taxon-name></italic> Ng &amp; Naiyanetr, 1993</bold> [Phetchabun, north-central Thailand]</td></tr><tr><td rowspan="1" colspan="1">7</td><td rowspan="1" colspan="1">Sub-branchial and pterygostomial regions granulose to slightly granulose; groove demarcating suture between anterior thoracic sternites 3 and 4 well defined, complete</td><td rowspan="1" colspan="1">
                      <bold>8</bold>
                    </td></tr><tr><td rowspan="1" colspan="1">–</td><td rowspan="1" colspan="1">Sub-branchial regions smooth or very slightly, granulose, pterygostomial regions smooth; groove demarcating suture between anterior thoracic sternites 3 and 4 weak [unknown in <italic><tp:taxon-name><tp:taxon-name-part taxon-name-part-type="genus" reg="Thaipotamon">T.</tp:taxon-name-part> <tp:taxon-name-part taxon-name-part-type="species" reg="smitinandi">smitinandi</tp:taxon-name-part></tp:taxon-name></italic>]</td><td rowspan="1" colspan="1">
                      <bold>10</bold>
                    </td></tr><tr><td rowspan="1" colspan="1">8</td><td rowspan="1" colspan="1">Carapace dorsal surface appears less strongly inflated, sub-branchial regions granulose; lateral margins of male pleonal somite 6 gently sinuous, gently convex posteriorly to slightly concave distally</td><td rowspan="1" colspan="1"><bold><italic><tp:taxon-name><tp:taxon-name-part taxon-name-part-type="genus" reg="Thaipotamon">T.</tp:taxon-name-part> <tp:taxon-name-part taxon-name-part-type="species" reg="nandidarbhai">nandidarbhai</tp:taxon-name-part></tp:taxon-name></italic> sp. nov</bold>. [Phrae, northeastern Thailand]</td></tr><tr><td rowspan="1" colspan="1">–</td><td rowspan="1" colspan="1">Carapace dorsal surface appears more strongly inflated, sub-branchial regions with few, very faint granules; lateral margins of male pleonal somite 6 distinctly convex</td><td rowspan="1" colspan="1">
                      <bold>9</bold>
                    </td></tr><tr><td rowspan="1" colspan="1">9</td><td rowspan="1" colspan="1">Epigastric cristae separated from postorbital cristae by shallow grooves; postorbital cristae strongly concave in dorsal view; G1 terminal article relatively longer, 0.53 × length of subterminal article; G1 dorsal flap distal margin gently tapering with long, broad, gently convex apex</td><td rowspan="1" colspan="1"><bold><italic><tp:taxon-name><tp:taxon-name-part taxon-name-part-type="genus" reg="Thaipotamon">T.</tp:taxon-name-part> <tp:taxon-name-part taxon-name-part-type="species" reg="wangsaphung">wangsaphung</tp:taxon-name-part></tp:taxon-name></italic> sp. nov</bold>. [Loei Province, northeastern Thailand]</td></tr><tr><td rowspan="1" colspan="1">–</td><td rowspan="1" colspan="1">Epigastric cristae appearing to be confluent with postorbital cristae; postorbital cristae subparallel to frontal margin in dorsal view; G1 terminal article relatively shorter, 0.51 × length of subterminal article; G1 dorsal flap distal margin abruptly tapered, almost perpendicularly</td><td rowspan="1" colspan="1"><bold><italic><tp:taxon-name><tp:taxon-name-part taxon-name-part-type="genus" reg="Thaipotamon">T.</tp:taxon-name-part> <tp:taxon-name-part taxon-name-part-type="species" reg="holthuisi">holthuisi</tp:taxon-name-part></tp:taxon-name></italic> Naiyanetr &amp; Yeo, 2010</bold> [Phetchabun, north-central Thailand]</td></tr><tr><td rowspan="1" colspan="1">10</td><td rowspan="1" colspan="1">Carapace relatively less transverse, 1.33 × broader than long; G1 terminal article relatively longer, 0.52 × length of subterminal article, slenderer, ~ 4.8 × longer than proximal width, dorsal flap less broad, 0.58 × length of terminal article; G1 subterminal article relatively narrower, without cleft on outer margin</td><td rowspan="1" colspan="1"><bold><italic><tp:taxon-name><tp:taxon-name-part taxon-name-part-type="genus" reg="Thaipotamon">T.</tp:taxon-name-part> <tp:taxon-name-part taxon-name-part-type="species" reg="siamense">siamense</tp:taxon-name-part></tp:taxon-name></italic> (A. Milne-Edwards, 1869)</bold> [“Bangkok, Siam”, central Thailand]</td></tr><tr><td rowspan="1" colspan="1">–</td><td rowspan="1" colspan="1">Carapace relatively more transverse, 1.37 × broader than long; G1 terminal article relatively shorter, 0.50 × length of subterminal article, stouter, ~ 4.0 × longer than proximal width, dorsal flap broader, 0.61 × length of terminal article; G1 subterminal article relatively broader, with weak but distinct cleft on upper part of outer margin</td><td rowspan="1" colspan="1"><bold><italic><tp:taxon-name><tp:taxon-name-part taxon-name-part-type="genus" reg="Thaipotamon">T.</tp:taxon-name-part> <tp:taxon-name-part taxon-name-part-type="species" reg="smitinandi">smitinandi</tp:taxon-name-part></tp:taxon-name></italic> (Naiyanetr &amp; Türkay, 1984)</bold> [Chanthaburi, eastern Thailand]</td></tr></tbody></table></table-wrap></sec></tp:treatment-sec><ref-list><ref id="B14"><mixed-citation xmlns:xlink="http://www.w3.org/1999/xlink" xlink:type="simple">Naiyanetr P, Yeo DCJ (2010) A new species of <italic><tp:taxon-name><tp:taxon-name-part taxon-name-part-type="genus">Thaipotamon</tp:taxon-name-part></tp:taxon-name></italic> Ng &amp; Naiyanetr, 1993 (<tp:taxon-name><tp:taxon-name-part taxon-name-part-type="infraorder">Brachyura</tp:taxon-name-part></tp:taxon-name>, <tp:taxon-name><tp:taxon-name-part taxon-name-part-type="family">Potamidae</tp:taxon-name-part></tp:taxon-name>) from Thailand. In Studies on <tp:taxon-name><tp:taxon-name-part taxon-name-part-type="class">Malacostraca</tp:taxon-name-part></tp:taxon-name>: Lipke Bijdeley Holthuis Memorial Volume, 529–534. <ext-link xlink:href="10.1163/9789047427759_036" ext-link-type="doi" xlink:type="simple">https://doi.org/10.1163/9789047427759_036</ext-link></mixed-citation></ref></ref-list></tp:taxon-treatment>
